# Supplementary material for: Inference of Autism Risk Genes Through Comparative Sociogenomics and Molecular Network Analysis
Source: Genes (Basel). 2026 Mar 25;17(4):368. doi: 10.3390/genes17040368 (PMC13115841; doi:10.3390/genes17040368)
Supplement: Supplementary file 1 [file genes-17-00368-s001.zip]

Archive with 6 entries (5 files):
- genes-4122804-Supplementary Material REVISED/
- __MACOSX/._genes-4122804-Supplementary Material REVISED
- genes-4122804-Supplementary Material REVISED/Supplementary_Tables_S1-S11.xlsx
- __MACOSX/genes-4122804-Supplementary Material REVISED/._Supplementary_Tables_S1-S11.xlsx
- genes-4122804-Supplementary Material REVISED/Supplementary_Material.pdf
- __MACOSX/genes-4122804-Supplementary Material REVISED/._Supplementary_Material.pdf
