# Supplementary material for: Inference of Autism Risk Genes Through Comparative Sociogenomics and Molecular Network Analysis
Source: Genes (Basel). 2026 Mar 25;17(4):368. doi: 10.3390/genes17040368 (PMC13115841; doi:10.3390/genes17040368)
Supplement: Supplementary file 1 [file genes-17-00368-s001.zip › genes-4122804-Supplementary Material REVISED/Supplementary_Tables_S1-S11.xlsx]

## Sheet: S1
Symbol	Ailuropoda	Bovidae	Camelidae	Canidae	Delphinidae	Equidae	Felidae	Lagomorpha	Mustelidae	Odobenidae	Phasianidae	Rodentia	Singing and speacking birds	Spider	Suiformes	Animal (excluding human)	Human	Sociability (Animal OR Human)	SFARI	(Animal & Human) OR (Animal & SFARI) OR (Human & SFARI) Fig 2B
AAK1	0	0	0	1	0	0	0	0	0	0	0	0	0	0	0	1	0	1	0	0
AASDHPPT	0	0	0	1	0	0	0	0	0	0	0	0	0	0	0	1	0	1	0	0
ABAT	0	0	0	0	0	0	0	0	0	0	0	0	0	0	0	0	0	0	1	0
ABCA10	0	0	0	0	0	0	0	0	0	0	0	0	0	0	0	0	0	0	1	0
ABCA13	0	0	0	0	0	0	0	0	0	0	0	0	0	0	0	0	0	0	1	0
ABCA7	0	0	0	0	0	0	0	0	0	0	0	0	0	0	0	0	0	0	1	0
ABCB11	0	0	1	0	0	0	0	0	0	0	0	0	0	0	0	1	0	1	0	0
ABCE1	0	0	0	0	0	0	0	0	0	0	0	0	0	0	0	0	0	0	1	0
ABI3BP	0	0	0	1	0	0	0	0	0	0	0	0	0	0	0	1	0	1	0	0
ABL2	0	0	0	0	0	0	0	0	0	0	0	0	0	0	0	0	0	0	1	0
ACAD10	0	0	0	1	0	0	0	0	0	0	0	0	0	0	0	1	0	1	0	0
ACE	0	0	0	0	0	0	0	0	0	0	0	0	0	0	0	0	0	0	1	0
ACHE	0	0	0	0	0	0	0	0	0	0	0	0	0	0	0	0	0	0	1	0
ACO1	0	0	0	1	0	0	0	0	0	0	0	0	0	0	0	1	0	1	0	0
ACOX2	0	0	0	0	0	0	1	0	0	0	0	0	0	0	0	1	0	1	0	0
ACP1	0	0	0	1	0	0	0	0	0	0	0	0	0	0	0	1	0	1	0	0
GTF2IRD2	0	0	0	0	0	0	0	0	0	0	0	0	0	1	0	1	1	1	0	1
ACSF3	0	0	1	0	0	0	0	0	0	0	0	0	0	0	0	1	0	1	0	0
ACTN4	0	0	0	0	0	0	0	0	0	0	0	0	0	0	0	0	0	0	1	0
ACP6	0	0	0	0	0	0	0	0	0	0	0	0	0	0	0	0	1	1	0	0
ADA	0	0	0	0	0	0	0	0	0	0	0	0	0	0	0	0	0	0	1	0
ADAM2	0	1	0	1	0	0	1	1	0	0	0	0	0	0	1	1	0	1	0	0
ADAM23	0	0	0	0	0	0	0	1	0	0	0	0	0	0	0	1	0	1	0	0
ADAM9	0	0	0	1	0	0	0	0	0	0	0	0	0	0	0	1	0	1	0	0
ADAMTS13	0	1	0	0	0	0	1	0	0	0	0	0	0	0	0	1	0	1	0	0
ADAMTS20	0	0	1	0	0	0	0	0	0	0	0	0	0	0	0	1	0	1	0	0
ADCK2	0	0	0	1	0	0	0	0	0	0	0	0	0	0	0	1	0	1	0	0
ADCY3	0	0	0	0	0	0	0	0	0	0	0	0	0	0	0	0	0	0	1	0
ADCY5	0	0	0	0	0	0	0	0	0	0	0	0	0	0	0	0	0	0	1	0
ADK	0	0	0	0	0	0	0	0	0	0	0	0	0	0	0	0	0	0	1	0
ADORA2A	0	0	0	0	0	0	0	0	0	0	0	0	0	0	0	0	0	0	1	0
ADORA3	0	0	0	0	0	0	0	0	0	0	0	0	0	0	0	0	0	0	1	0
ADRB2	0	0	0	0	0	0	0	0	0	0	0	0	0	0	0	0	0	0	1	0
ADSS2	0	0	0	0	0	0	0	0	0	0	0	0	0	0	0	0	0	0	1	0
ACVR2A	0	0	0	0	0	0	0	0	0	0	0	0	0	0	0	0	1	1	0	0
AFF2	0	0	0	0	0	0	0	0	0	0	0	0	0	0	0	0	0	0	1	0
AGAP1	0	0	0	0	0	0	0	0	0	0	0	0	0	0	0	0	0	0	1	0
AGAP2	0	0	0	0	0	0	0	0	0	0	0	0	0	0	0	0	0	0	1	0
AGAP5	0	0	0	0	0	0	0	0	0	0	0	0	0	0	0	0	0	0	1	0
AGBL4	0	0	0	0	0	0	0	0	0	0	0	0	0	0	0	0	0	0	1	0
AGER	0	0	0	0	1	0	0	0	0	0	0	0	0	0	0	1	0	1	0	0
AGMO	0	0	0	0	0	0	0	0	0	0	0	0	0	0	0	0	0	0	1	0
AGO1	0	0	0	0	0	0	0	0	0	0	0	0	0	0	0	0	0	0	1	0
AGO3	0	0	0	0	0	0	0	0	0	0	0	0	0	0	0	0	0	0	1	0
AGO4	0	0	0	0	0	0	0	0	0	0	0	0	0	0	0	0	0	0	1	0
AGRP	0	0	0	0	1	0	0	0	0	0	0	0	0	0	0	1	0	1	0	0
AGTR2	0	0	0	0	0	0	0	0	0	0	0	0	0	0	0	0	0	0	1	0
AHNAK	0	0	0	0	0	0	0	0	0	0	0	0	0	0	0	0	0	0	1	0
AKAP3	0	0	1	0	0	0	0	0	0	0	0	0	0	0	0	1	0	1	0	0
AKAP4	0	0	0	0	1	0	0	0	0	0	0	0	0	0	0	1	0	1	0	0
AKAP9	0	0	0	0	0	0	0	0	0	0	0	0	0	0	0	0	0	0	1	0
ALDH1L1	0	0	0	0	0	0	0	0	0	0	0	0	0	0	0	0	0	0	1	0
AMPD1	0	0	0	0	0	0	0	0	0	0	0	0	0	0	0	0	0	0	1	0
AMT	0	0	0	0	0	0	0	0	0	0	0	0	0	0	0	0	0	0	1	0
ANGPTL4	0	0	0	1	0	0	0	0	0	0	0	0	0	0	0	1	0	1	0	0
ANK2	0	0	0	0	0	0	0	0	0	0	0	0	0	0	0	0	0	0	1	0
ANK3	0	0	0	0	0	0	0	0	0	0	0	0	0	0	1	1	0	1	1	1
ADTRP	0	0	0	0	0	0	0	0	0	0	0	0	0	0	0	0	1	1	0	0
ANP32A	0	0	0	0	0	0	0	0	0	0	0	0	0	0	0	0	0	0	1	0
ANXA1	0	0	0	0	0	0	0	0	0	0	0	0	0	0	0	0	0	0	1	0
ANXA3	0	0	0	0	1	0	0	0	0	0	0	0	0	0	0	1	0	1	0	0
AOPEP	0	0	0	1	0	0	0	0	0	0	0	0	0	0	0	1	0	1	0	0
ANKRD7	0	0	0	0	0	0	0	0	0	0	0	0	0	0	0	0	1	1	0	0
LOC100132686	0	0	0	0	0	0	0	0	0	0	0	0	0	0	0	0	1	1	0	0
SLC71A2	0	0	0	0	0	0	0	0	0	0	0	0	0	0	0	0	1	1	0	0
AP2M1	0	0	0	0	0	0	0	0	0	0	0	0	0	0	0	0	0	0	1	0
AP2S1	0	0	0	0	0	0	0	0	0	0	0	0	0	0	0	0	0	0	1	0
AP4S1	0	0	0	0	1	0	0	0	0	0	0	0	0	0	0	1	0	1	0	0
APBA2	0	0	0	0	0	0	0	0	0	0	0	0	0	0	0	0	0	0	1	0
APBB1	0	0	0	0	0	0	0	0	0	0	0	0	0	0	0	0	0	0	1	0
APH1A	0	0	0	0	0	0	0	0	0	0	0	0	0	0	0	0	0	0	1	0
LSM8	0	0	0	0	0	0	0	0	0	0	0	0	0	0	0	0	1	1	0	0
APOA2	0	0	0	0	1	0	0	0	0	0	0	0	0	0	0	1	0	1	0	0
APOC4	0	0	0	0	1	0	0	0	0	0	0	0	0	0	0	1	0	1	0	0
APOO	0	0	0	0	1	0	0	0	0	0	0	0	0	0	0	1	0	1	0	0
AQP4	0	0	0	0	0	0	0	0	0	0	1	0	0	0	0	1	0	1	0	0
AQP9	0	0	0	0	1	0	0	0	0	0	0	0	0	0	0	1	0	1	0	0
AR	0	0	0	0	0	0	0	0	0	0	0	0	0	0	0	0	0	0	1	0
ARF3	0	0	0	0	0	0	0	0	0	0	0	0	0	0	0	0	0	0	1	0
ARHGAP11B	0	0	0	0	0	0	0	0	0	0	0	0	0	0	0	0	0	0	1	0
APLNR	0	0	0	0	0	0	0	0	0	0	0	0	0	0	0	0	1	1	0	0
ARHGAP5	0	0	0	0	0	0	0	0	0	0	0	0	0	0	0	0	0	0	1	0
ARHGEF10	0	0	0	0	0	0	0	0	0	0	0	0	0	0	0	0	0	0	1	0
ARHGAP32	0	0	0	0	0	0	0	0	0	0	0	0	0	0	0	0	1	1	1	1
ARHGEF2	0	0	0	0	0	0	0	0	0	0	0	0	0	0	0	0	0	0	1	0
ARHGEF9	0	0	0	0	0	0	0	0	0	0	0	0	1	0	0	1	0	1	0	0
ARID3B	0	0	0	0	0	0	1	0	0	0	0	0	0	0	0	1	0	1	0	0
ARMCX3	0	0	0	1	0	0	0	0	0	0	0	0	0	0	0	1	0	1	0	0
ARNT2	0	0	0	0	0	0	0	0	0	0	0	0	0	0	0	0	0	0	1	0
ARHGEF11	0	0	0	0	0	0	0	0	0	0	0	0	0	0	0	0	1	1	0	0
ARVCF	0	0	0	1	0	0	0	0	0	0	0	0	0	0	0	1	0	1	0	0
ASAP2	0	0	0	0	0	0	0	0	0	0	0	0	0	0	0	0	0	0	1	0
ASB14	0	0	0	0	0	0	0	0	0	0	0	0	0	0	0	0	0	0	1	0
BMAL1	0	0	0	0	0	0	0	0	0	0	0	0	0	0	0	0	1	1	0	0
ASH1L	0	0	0	0	0	0	0	0	0	0	0	0	0	0	0	0	0	0	1	0
ASMT	0	0	0	0	0	0	0	0	0	0	0	0	0	0	0	0	0	0	1	0
ASPM	0	0	0	0	0	0	0	0	0	0	0	0	0	0	0	0	0	0	1	0
ASCC3	0	0	0	0	0	0	0	0	0	0	0	0	0	0	0	0	1	1	0	0
ASTN2	0	0	0	0	0	0	0	0	0	0	0	0	0	0	0	0	0	0	1	0
ATP10A	0	0	0	0	0	0	0	0	0	0	0	0	0	0	0	0	0	0	1	0
ATP2B1	0	0	0	0	0	0	0	1	0	0	0	0	0	0	0	1	0	1	0	0
ATP2B2	0	0	0	0	0	0	0	0	0	0	1	0	0	0	0	1	0	1	1	1
ATP6V0A2	0	0	0	0	0	0	0	0	0	0	0	0	0	0	0	0	0	0	1	0
ATRX	0	0	0	0	0	0	0	0	0	0	0	0	0	0	0	0	0	0	1	0
AUTS2	0	0	0	0	0	0	0	0	0	0	0	0	1	1	0	1	0	1	1	1
ASTN1	0	0	0	0	0	1	0	1	0	0	0	0	0	0	0	1	1	1	0	1
AVP	1	1	1	1	0	0	1	1	1	1	0	0	0	0	1	1	1	1	0	1
AVPR1A	1	1	1	1	0	1	1	1	1	1	0	1	0	0	1	1	1	1	1	1
AVPR1B	1	1	1	1	0	1	1	1	1	1	0	1	0	0	1	1	1	1	1	1
AZGP1	0	0	0	0	0	0	0	0	0	0	0	0	0	0	0	0	0	0	1	0
BAALC	0	0	0	0	1	0	0	0	0	0	0	0	0	0	0	1	0	1	0	0
BACE1	0	0	0	0	0	0	0	0	0	0	0	0	0	0	0	0	0	0	1	0
BAG2	0	0	0	0	1	0	0	0	0	0	0	0	0	0	0	1	0	1	0	0
BAIAP2L1	0	0	0	0	0	0	0	0	0	0	0	0	0	0	0	0	0	0	1	0
AVPR2	1	1	1	1	0	1	1	1	1	1	0	1	0	0	1	1	1	1	0	1
BAZ2B	0	0	0	0	0	0	0	0	0	0	0	0	0	0	0	0	0	0	1	0
BBS4	0	0	0	0	0	0	0	0	0	0	0	0	0	0	0	0	0	0	1	0
BCAS1	0	0	0	0	0	0	0	0	0	0	0	0	0	0	0	0	0	0	1	0
BCKDK	0	0	0	0	0	0	0	0	0	0	0	0	0	0	0	0	0	0	1	0
BCL11A	0	0	0	0	0	0	0	0	0	0	0	0	1	0	0	1	0	1	0	0
BAZ1B	0	0	0	0	0	0	0	0	0	0	0	1	0	0	0	1	1	1	0	1
BCL9	0	0	0	0	0	0	0	0	0	0	0	0	0	0	0	0	1	1	0	0
BDP1	0	0	1	0	0	0	0	0	0	0	0	0	0	0	0	1	0	1	0	0
BICDL1	0	0	0	0	0	0	0	0	0	0	0	0	0	0	0	0	0	0	1	0
BIRC6	0	0	0	0	0	0	0	0	0	0	0	0	0	0	0	0	0	0	1	0
BPHL	0	0	0	1	0	0	0	0	0	0	0	0	0	0	0	1	0	1	0	0
BPIFA1	0	0	0	0	1	0	0	0	0	0	0	0	0	0	0	1	0	1	0	0
BPTF	0	0	1	0	0	0	0	0	0	0	0	0	0	0	0	1	0	1	0	0
BRAF	0	0	0	0	0	1	1	0	0	0	0	0	0	0	0	1	0	1	0	0
BRCA1	0	0	0	0	0	0	0	0	0	0	0	1	0	0	0	1	0	1	0	0
BRCA2	0	0	0	0	0	0	1	0	0	0	0	0	0	0	0	1	0	1	1	1
BRD4	0	0	0	0	0	0	0	0	0	0	0	0	0	1	0	1	0	1	1	1
BRINP3	0	0	0	0	0	0	0	0	0	0	0	0	0	0	0	0	0	0	1	0
BST1	0	0	0	0	0	0	0	0	0	0	0	0	0	0	0	0	0	0	1	0
BTAF1	0	0	0	0	0	0	0	0	0	0	0	0	0	0	0	0	0	0	1	0
BCO2	0	0	0	0	0	0	0	0	0	0	0	0	0	0	0	0	1	1	0	0
BTRC	0	0	0	0	0	0	0	0	0	0	0	0	0	0	0	0	0	0	1	0
BUB3	0	0	0	1	0	0	0	0	0	0	0	0	0	0	0	1	0	1	0	0
BUD23	0	0	0	0	0	0	0	0	0	0	0	1	0	0	0	1	0	1	0	0
BTBD18	0	0	0	0	0	0	0	0	0	0	0	0	0	0	0	0	1	1	0	0
C11orf68	0	0	0	1	0	0	0	0	0	0	0	0	0	0	0	1	0	1	0	0
C15orf62	0	0	0	0	0	0	0	0	0	0	0	0	0	0	0	0	0	0	1	0
C1orf74	0	0	0	1	0	0	0	0	0	0	0	0	0	0	0	1	0	1	0	0
C3	0	0	0	0	0	0	0	0	0	0	0	0	0	1	0	1	0	1	0	0
C4B	0	0	0	0	0	0	0	0	0	0	0	0	0	0	0	0	0	0	1	0
CA6	0	0	0	0	0	0	0	0	0	0	0	0	0	0	0	0	0	0	1	0
CABIN1	0	0	1	0	0	0	0	0	0	0	0	0	0	0	0	1	0	1	0	0
CACNA1B	0	0	0	0	0	0	0	0	0	0	0	0	0	0	0	0	0	0	1	0
CACNA1C	0	1	0	1	0	0	0	0	0	0	0	1	0	0	0	1	0	1	0	0
CACNA1D	0	0	0	0	0	1	0	0	0	0	0	0	0	0	0	1	0	1	1	1
CACNA1E	0	0	0	0	0	0	0	0	0	0	0	0	0	0	0	0	0	0	1	0
CACNA1F	0	0	0	0	0	0	0	0	0	0	0	0	0	0	0	0	0	0	1	0
CACNA1G	0	0	0	0	0	0	0	0	0	0	0	0	0	0	0	0	0	0	1	0
CACNA1H	0	0	0	0	0	0	0	0	0	0	0	0	0	0	0	0	0	0	1	0
CACNA1I	0	0	0	0	0	0	0	0	0	0	0	0	0	0	0	0	0	0	1	0
CACNA2D1	0	0	0	0	0	0	0	0	0	0	0	0	0	0	0	0	0	0	1	0
CACNA2D3	0	0	0	0	0	0	0	0	0	0	0	0	0	0	0	0	0	0	1	0
CACNB1	0	0	0	0	0	0	0	0	0	0	0	0	0	0	0	0	0	0	1	0
CACNB2	0	0	0	0	0	0	0	0	0	0	0	0	0	0	0	0	0	0	1	0
CACNB4	0	0	0	1	0	0	0	0	0	0	0	0	0	0	0	1	0	1	0	0
CACNG2	0	0	0	0	0	0	0	0	0	0	0	0	0	0	0	0	0	0	1	0
CADM1	0	0	0	0	0	0	0	0	0	0	0	0	0	0	0	0	0	0	1	0
CADM2	0	0	0	0	0	0	0	0	0	0	0	0	0	0	0	0	0	0	1	0
CADPS	0	0	0	0	0	0	0	0	0	0	0	0	0	0	0	0	0	0	1	0
CADPS2	0	0	0	0	0	0	0	0	0	0	0	0	0	0	0	0	0	0	1	0
CAMK4	0	0	0	0	0	0	0	0	0	0	0	0	0	0	0	0	0	0	1	0
CAMSAP1	0	0	1	0	0	0	0	0	0	0	0	0	0	0	0	1	0	1	0	0
CAMTA2	0	0	0	0	0	0	0	0	0	0	0	0	0	0	0	0	0	0	1	0
CAPN12	0	0	0	0	0	0	0	0	0	0	0	0	0	0	0	0	0	0	1	0
CAPRIN1	0	0	0	0	0	0	0	0	0	0	0	0	0	0	0	0	0	0	1	0
CARD11	0	0	0	0	0	0	0	0	0	0	0	0	0	0	0	0	0	0	1	0
CARNMT1	0	0	0	1	0	0	0	0	0	0	0	0	0	0	0	1	0	1	0	0
CASK	0	0	0	0	0	0	0	0	0	0	0	0	0	0	0	0	0	0	1	0
CASKIN1	0	0	0	0	0	0	0	0	0	0	0	0	0	0	0	0	0	0	1	0
CASP3	0	0	0	1	0	0	0	0	0	0	0	0	0	0	0	1	0	1	0	0
CASP7	0	0	0	0	0	0	0	0	0	0	0	1	0	0	0	1	0	1	0	0
CASTOR2	0	0	0	1	0	0	0	0	0	0	0	0	0	0	0	1	0	1	0	0
CASZ1	0	0	0	0	0	0	0	0	0	0	0	0	0	0	0	0	0	0	1	0
CAT	0	0	0	0	0	0	0	0	0	0	0	0	0	0	0	0	0	0	1	0
CC2D1A	0	0	0	0	0	0	0	0	0	0	0	0	0	0	0	0	0	0	1	0
CCDC122	0	0	0	1	0	0	0	0	0	0	0	0	0	0	0	1	0	1	0	0
CCDC177	0	0	0	0	0	0	0	0	0	0	0	0	0	1	0	1	0	1	0	0
CCDC40	0	0	1	0	0	0	0	0	0	0	0	0	0	0	0	1	0	1	0	0
CCDC63	0	0	0	1	0	0	0	0	0	0	0	0	0	0	0	1	0	1	0	0
CCDC88C	0	0	0	0	0	0	0	0	0	0	0	0	0	0	0	0	0	0	1	0
CCDC91	0	0	0	0	0	0	0	0	0	0	0	0	0	0	0	0	0	0	1	0
CCIN	0	0	0	0	0	0	0	0	0	0	0	0	0	0	0	0	0	0	1	0
CCL17	0	0	0	1	0	0	0	0	0	0	0	0	0	0	0	1	0	1	0	0
CCNC	0	0	0	1	0	0	0	0	0	0	0	0	0	0	0	1	0	1	0	0
CCNG1	0	0	0	0	0	0	0	0	0	0	0	0	0	0	0	0	0	0	1	0
CCSER1	0	0	0	0	0	0	0	0	0	0	0	0	0	0	0	0	0	0	1	0
CCT4	0	0	0	0	0	0	0	0	0	0	0	0	0	0	0	0	0	0	1	0
CD163	0	0	0	1	0	0	0	0	0	0	0	0	0	0	0	1	0	1	0	0
CD276	0	0	0	0	0	0	0	0	0	0	0	0	0	0	0	0	0	0	1	0
CD302	0	0	0	1	0	0	0	0	0	0	0	0	0	0	0	1	0	1	0	0
CD36	0	0	0	1	0	0	0	0	0	0	0	0	0	0	0	1	0	1	0	0
SELENOH	0	0	0	0	0	0	0	0	0	0	0	0	0	0	0	0	1	1	0	0
CD47	0	0	0	0	1	0	0	0	0	0	0	0	0	0	0	1	0	1	0	0
CD55	0	0	1	0	0	0	0	0	0	0	0	0	0	0	0	1	0	1	0	0
CD99L2	0	0	0	0	0	0	0	0	0	0	0	0	0	0	0	0	0	0	1	0
CDC42BPB	0	0	0	0	0	0	0	0	0	0	0	0	0	0	0	0	0	0	1	0
CDH10	0	0	0	0	0	0	0	0	0	0	0	0	0	0	0	0	0	0	1	0
CDH11	0	0	0	0	0	0	0	0	0	0	0	0	0	0	0	0	0	0	1	0
CDH13	0	0	0	0	0	0	0	0	0	0	0	0	0	0	0	0	0	0	1	0
CDH2	0	0	0	1	0	0	0	0	0	0	0	0	0	0	0	1	0	1	0	0
CDH22	0	0	0	0	0	0	0	0	0	0	0	0	0	0	0	0	0	0	1	0
CDH6	0	0	0	0	0	0	1	0	0	0	0	0	0	0	0	1	0	1	0	0
CDH8	0	0	0	0	0	0	0	0	0	0	1	0	0	0	0	1	0	1	1	1
CDH9	0	0	0	0	0	0	0	0	0	0	0	0	0	0	0	0	0	0	1	0
CDK16	0	0	0	0	0	0	0	0	0	0	0	0	0	0	0	0	0	0	1	0
CDK5RAP2	0	0	0	0	0	0	0	0	0	0	0	0	0	0	0	0	0	0	1	0
CDKL2	0	0	0	1	0	0	0	0	0	0	0	0	0	0	0	1	0	1	0	0
CDKL3	0	0	0	0	0	1	0	0	0	0	0	0	0	0	0	1	0	1	0	0
CDON	0	0	0	0	0	0	0	0	0	0	0	0	0	0	0	0	0	0	1	0
CDYL	0	0	0	0	1	0	0	0	0	0	0	0	0	0	0	1	0	1	0	0
CECR2	0	0	0	0	0	0	0	0	0	0	0	0	0	0	0	0	0	0	1	0
CELF4	0	0	0	0	0	0	0	0	0	0	0	0	0	0	0	0	0	0	1	0
CELF6	0	0	0	0	0	0	0	0	0	0	0	0	0	0	0	0	0	0	1	0
CENPF	0	0	1	0	0	0	0	0	0	0	0	0	0	0	0	1	0	1	0	0
CEP104	0	0	0	1	0	0	0	0	0	0	0	0	0	0	0	1	0	1	0	0
CEP135	0	0	0	0	0	0	0	0	0	0	0	0	0	0	0	0	0	0	1	0
CEP162	0	0	0	1	0	0	0	0	0	0	0	0	0	0	0	1	0	1	0	0
CEP19	0	0	0	1	0	0	0	0	0	0	0	0	0	0	0	1	0	1	0	0
CEP295	0	0	1	0	0	0	0	0	0	0	0	0	0	0	0	1	0	1	0	0
CEP41	0	0	0	0	0	0	0	0	0	0	0	0	0	0	0	0	0	0	1	0
CEP83	0	0	0	0	0	0	0	0	0	0	0	0	1	0	0	1	0	1	0	0
CES2	0	0	0	1	0	0	0	0	0	0	0	0	0	0	0	1	0	1	0	0
CFI	0	0	0	1	0	0	0	0	0	0	0	0	0	0	0	1	0	1	0	0
CD38	0	0	0	0	0	0	0	0	0	0	0	0	0	0	0	0	1	1	1	1
CGNL1	0	0	0	0	0	0	0	0	0	0	0	0	0	0	0	0	0	0	1	0
CFTR	0	0	0	0	0	0	0	0	0	0	0	0	0	0	0	0	1	1	0	0
CHD9	0	0	0	0	0	0	0	0	0	0	0	0	0	0	0	0	0	0	1	0
CHD1L	0	0	0	0	0	0	0	0	0	0	0	0	0	0	0	0	1	1	0	0
CHM	0	0	0	0	0	0	0	0	0	0	0	0	0	0	0	0	0	0	1	0
CHMP1A	0	0	0	0	0	0	0	0	0	0	0	0	0	0	0	0	0	0	1	0
CHRM3	0	0	0	1	0	0	0	0	0	0	0	0	0	0	0	1	0	1	1	1
CHL1	0	0	0	0	0	0	0	0	0	0	0	0	0	0	0	0	1	1	0	0
CHRNA7	0	0	0	1	0	0	0	0	0	0	0	0	0	0	0	1	0	1	1	1
CHRNB3	0	0	0	0	0	0	0	0	0	0	0	0	0	0	0	0	0	0	1	0
CHST2	0	0	0	0	0	0	0	0	0	0	0	0	0	0	0	0	0	0	1	0
CIB2	0	0	0	0	0	0	0	0	0	0	0	0	0	0	0	0	0	0	1	0
CIC	0	0	0	0	0	0	0	0	0	0	0	0	0	0	0	0	0	0	1	0
CILP	0	0	1	0	0	0	0	0	0	0	0	0	0	0	0	1	0	1	0	0
CLASP1	0	0	0	0	0	0	0	0	0	0	0	0	0	0	0	0	0	0	1	0
CLEC3B	0	0	0	1	0	0	0	0	0	0	0	0	0	0	0	1	0	1	0	0
CLEC7A	0	0	0	1	0	0	0	0	0	0	0	0	0	0	0	1	0	1	0	0
CLIC4	0	0	0	1	0	0	0	0	0	0	0	0	0	0	0	1	0	1	0	0
CLIP2	0	0	0	0	0	0	0	0	0	0	0	0	0	0	0	0	0	0	1	0
CLN8	0	0	0	0	0	0	0	0	0	0	0	0	0	0	0	0	0	0	1	0
CHRNA2	0	0	0	0	0	0	0	0	0	0	0	0	0	0	0	0	1	1	0	0
CLTCL1	0	0	0	0	0	0	0	0	0	0	0	0	0	0	0	0	0	0	1	0
CMIP	0	0	0	0	0	0	0	0	0	0	0	0	0	0	0	0	0	0	1	0
CMPK2	0	0	0	0	0	0	0	0	0	0	0	0	0	0	0	0	0	0	1	0
CMYA5	0	0	1	0	0	0	0	0	0	0	0	0	0	0	0	1	0	1	0	0
CNGB3	0	0	0	0	0	0	0	0	0	0	0	0	0	0	0	0	0	0	1	0
CNPY1	0	0	0	0	1	0	0	0	0	0	0	0	0	0	0	1	0	1	0	0
CNPY2	0	0	0	0	1	0	0	0	0	0	0	0	0	0	0	1	0	1	0	0
CNR1	0	0	0	0	0	0	0	0	0	0	0	0	0	0	0	0	0	0	1	0
CLP1	0	0	0	0	0	0	0	0	0	0	0	0	0	0	0	0	1	1	0	0
CNTN3	0	0	0	1	0	0	0	0	0	0	0	0	0	0	0	1	0	1	1	1
CNTN4	0	0	0	0	0	0	0	0	0	0	0	0	0	0	0	0	0	0	1	0
CNTN5	0	0	0	1	0	0	0	0	0	0	1	0	0	0	0	1	0	1	1	1
CNTN6	0	0	0	0	0	1	0	0	0	0	0	0	0	0	0	1	0	1	1	1
CNTNAP2	0	0	0	0	0	0	0	0	0	0	0	0	1	0	0	1	0	1	0	0
CNTNAP3	0	0	0	0	0	0	0	0	0	0	0	0	0	0	0	0	0	0	1	0
CNTNAP4	0	0	0	0	0	0	0	0	0	0	0	0	0	0	0	0	0	0	1	0
CNTNAP5	0	0	0	0	0	0	0	0	0	0	0	0	0	0	0	0	0	0	1	0
COL13A1	0	0	0	0	0	0	0	1	0	0	0	0	0	0	0	1	0	1	0	0
COL25A1	0	0	0	0	0	0	0	0	0	0	1	0	0	0	0	1	0	1	0	0
COL28A1	0	0	0	0	0	0	0	0	0	0	0	0	0	0	0	0	0	0	1	0
COL6A3	0	0	0	1	0	0	0	0	0	0	0	0	0	0	0	1	0	1	0	0
COL7A1	0	0	1	0	0	0	0	0	0	0	0	0	0	0	0	1	0	1	0	0
CNTF	0	0	0	0	0	0	0	0	0	0	0	0	0	0	0	0	1	1	0	0
CORO1A	0	0	0	0	0	0	0	0	0	0	0	0	0	0	0	0	0	0	1	0
CPEB4	0	0	0	0	0	0	0	0	0	0	0	0	0	0	0	0	0	0	1	0
CPSF7	0	0	0	0	0	0	0	0	0	0	0	0	0	0	0	0	0	0	1	0
CPT2	0	0	0	0	0	0	0	0	0	0	0	0	0	0	0	0	0	0	1	0
CPXM2	0	0	0	1	0	0	0	0	0	0	0	0	0	0	0	1	0	1	0	0
CPZ	0	0	0	0	0	0	0	0	0	0	0	0	0	0	0	0	0	0	1	0
CRYGN	0	0	0	0	1	0	0	0	0	0	0	0	0	0	0	1	0	1	0	0
CSF2RB	0	0	0	1	0	0	0	0	0	0	0	0	0	0	0	1	0	1	0	0
CSMD1	0	0	0	0	0	0	0	0	0	0	0	0	0	0	0	0	0	0	1	0
CSMD3	0	0	0	0	0	0	0	0	0	0	0	0	0	0	0	0	0	0	1	0
CSN2	0	0	0	0	1	0	0	0	0	0	0	0	0	0	0	1	0	1	0	0
CSNK1E	0	0	0	0	0	0	0	0	0	0	0	0	0	0	0	0	0	0	1	0
CTNNA2	0	0	0	1	0	0	0	0	0	0	0	0	0	0	0	1	0	1	0	0
CTNNA3	0	0	0	0	0	0	0	0	0	0	0	0	0	0	0	0	0	0	1	0
CTNNB1	0	0	0	0	0	0	0	0	0	0	0	0	0	0	0	0	0	0	1	0
COMT	0	0	0	1	0	0	0	0	0	0	0	0	0	0	0	1	1	1	0	1
CTNND2	0	0	0	0	0	0	0	0	0	0	0	0	0	0	0	0	0	0	1	0
CTSV	0	0	0	0	1	0	0	0	0	0	0	0	0	0	0	1	0	1	0	0
CTNND1	0	0	0	0	0	0	0	0	0	0	0	0	0	0	0	0	1	1	0	0
CUL3	0	0	0	0	0	0	0	0	0	0	0	0	0	0	0	0	0	0	1	0
CUL7	0	0	0	0	0	0	0	0	0	0	0	0	0	0	0	0	0	0	1	0
CUX1	0	0	0	0	0	0	0	0	0	0	0	0	0	0	0	0	0	0	1	0
CUX2	0	0	0	1	0	0	0	0	0	0	0	0	0	0	0	1	0	1	0	0
CUZD1	0	0	0	1	0	0	0	0	0	0	0	0	0	0	0	1	0	1	0	0
CX3CR1	0	0	0	0	0	0	0	0	0	0	0	0	0	0	0	0	0	0	1	0
CYFIP1	0	0	0	0	0	0	0	0	0	0	0	1	0	0	0	1	0	1	1	1
CYLC2	0	0	0	0	0	0	0	0	0	0	0	0	0	0	0	0	0	0	1	0
CYP11B1	0	0	0	0	0	0	0	0	0	0	0	0	0	0	0	0	0	0	1	0
CYP27B1	0	0	0	0	0	0	1	0	0	0	0	0	0	0	0	1	0	1	0	0
CYP7B1	0	0	0	1	0	0	0	0	0	0	0	0	0	0	0	1	0	1	0	0
CYSLTR2	0	0	1	0	0	0	0	0	0	0	0	0	0	0	0	1	0	1	0	0
CTTNBP2	0	0	0	0	0	0	0	0	0	0	0	0	0	0	0	0	1	1	1	1
DAPP1	0	0	0	0	0	0	0	0	0	0	0	0	0	0	0	0	0	0	1	0
DBI	0	0	0	0	1	0	0	0	0	0	0	0	0	0	0	1	0	1	0	0
DBN1	0	0	0	1	0	0	0	0	0	0	0	0	0	0	0	1	0	1	0	0
DCC	0	0	0	0	0	1	1	0	0	0	0	0	0	0	0	1	0	1	1	1
DCLRE1A	0	0	1	0	0	0	0	0	0	0	0	0	0	0	0	1	0	1	0	0
DCLRE1B	0	0	0	1	0	0	0	0	0	0	0	0	0	0	0	1	0	1	0	0
DDC	0	0	0	0	0	0	0	0	0	0	0	0	0	0	0	0	0	0	1	0
DDHD2	0	0	0	0	0	0	0	0	0	0	0	0	0	0	0	0	0	0	1	0
DDX4	0	0	0	1	0	0	0	0	0	0	0	0	0	0	0	1	0	1	0	0
DDX53	0	0	0	0	0	0	0	0	0	0	0	0	0	0	0	0	0	0	1	0
DDX6	0	0	0	1	0	0	0	0	0	0	0	0	0	0	0	1	0	1	0	0
DENR	0	0	0	0	0	0	0	0	0	0	0	0	0	0	0	0	0	0	1	0
DGKI	0	0	0	0	0	0	0	0	0	0	0	0	0	0	0	0	0	0	1	0
DIP2A	0	0	0	0	0	0	0	0	0	0	0	0	0	0	0	0	0	0	1	0
DIP2C	0	0	0	1	0	0	0	0	0	0	0	0	0	0	0	1	0	1	1	1
DIPK2A	0	0	0	0	0	0	0	0	0	0	0	0	0	0	0	0	0	0	1	0
DISC1	0	0	0	0	0	0	0	0	0	0	0	0	0	0	0	0	0	0	1	0
DIXDC1	0	0	0	0	0	0	0	0	0	0	0	0	0	0	0	0	0	0	1	0
DKKL1	0	0	0	1	0	0	0	0	0	0	0	0	0	0	0	1	0	1	0	0
DLC1	0	0	0	1	0	0	0	0	0	0	0	0	0	0	0	1	0	1	0	0
DLG1	0	0	0	0	0	0	0	0	0	0	0	0	0	0	0	0	0	0	1	0
DLG2	0	0	0	0	0	0	0	0	0	0	0	0	0	0	0	0	0	0	1	0
DLG4	0	0	0	0	0	0	0	0	0	0	0	0	0	0	0	0	0	0	1	0
DLGAP1	0	0	0	0	0	1	0	0	0	0	0	0	0	0	0	1	0	1	1	1
DLGAP2	0	0	0	0	0	0	0	0	0	0	0	0	0	0	0	0	0	0	1	0
DLGAP3	0	0	0	0	0	0	0	0	0	0	0	0	0	0	0	0	0	0	1	0
DLX2	0	0	0	0	0	0	0	0	0	0	0	0	0	0	0	0	0	0	1	0
DLX3	0	0	0	0	0	0	0	0	0	0	0	0	0	0	0	0	0	0	1	0
DLX5	0	0	0	0	0	0	0	0	0	0	0	1	0	0	0	1	0	1	0	0
DLX6	0	0	0	0	0	0	0	0	0	0	0	1	0	0	0	1	0	1	1	1
DMD	0	0	0	0	0	0	0	0	0	0	0	0	0	1	0	1	0	1	0	0
DMKN	0	0	0	0	1	0	0	0	0	0	0	0	0	0	0	1	0	1	0	0
DMWD	0	0	0	0	0	0	0	0	0	0	0	0	0	0	0	0	0	0	1	0
DMXL2	0	0	0	0	0	0	0	0	0	0	0	0	0	0	0	0	0	0	1	0
DNAH10	0	0	0	0	0	0	0	0	0	0	0	0	0	0	0	0	0	0	1	0
DNAH17	0	0	0	0	0	0	0	0	0	0	0	0	0	0	0	0	0	0	1	0
DNAH3	0	0	0	0	0	0	0	0	0	0	0	0	0	0	0	0	0	0	1	0
DNER	0	0	0	0	0	0	0	0	0	0	0	0	0	0	0	0	0	0	1	0
DOCK1	0	0	0	0	0	0	0	0	0	0	0	0	0	0	0	0	0	0	1	0
DOCK4	0	0	0	0	0	0	0	0	0	0	0	0	0	0	0	0	0	0	1	0
DOCK8	0	0	0	0	0	0	0	0	0	0	0	0	0	0	0	0	0	0	1	0
DOK6	0	0	0	1	0	0	0	0	0	0	0	0	0	0	0	1	0	1	0	0
DPP10	0	0	0	0	0	0	0	0	0	0	0	0	0	0	0	0	0	0	1	0
DPP3	0	0	0	0	0	0	0	0	0	0	0	0	0	0	0	0	0	0	1	0
DPP4	0	0	0	0	0	0	0	0	0	0	0	0	0	0	0	0	0	0	1	0
DPP6	0	0	0	0	0	0	0	0	0	0	0	0	0	0	0	0	0	0	1	0
DPYD	0	0	0	0	0	0	0	0	0	0	0	0	0	0	0	0	0	0	1	0
DPYSL2	0	0	0	0	0	0	0	0	0	0	0	0	0	0	0	0	0	0	1	0
DPYSL3	0	0	0	0	0	0	0	0	0	0	0	0	0	0	0	0	0	0	1	0
DAGLA	0	0	0	0	0	0	0	0	0	0	0	0	0	0	0	0	1	1	1	1
DRD1	0	0	0	0	0	0	0	0	0	0	0	0	1	0	0	1	1	1	1	1
DRD3	0	0	0	0	0	0	0	0	0	0	0	0	0	0	0	0	0	0	1	0
DRD2	0	0	0	0	0	0	0	0	0	0	0	0	0	0	0	0	1	1	1	1
DRD4	0	0	0	0	0	0	0	0	0	0	0	0	0	0	0	0	1	1	0	0
DSC1	0	0	0	1	0	0	0	0	0	0	0	0	0	0	0	1	0	1	0	0
DSC2	0	0	0	1	0	0	0	0	0	0	0	0	0	0	0	1	0	1	0	0
DSCAM	0	0	0	0	0	0	0	0	0	0	0	0	0	0	0	0	0	0	1	0
DST	0	0	0	0	0	0	0	0	0	0	0	0	0	0	0	0	0	0	1	0
DRD5	0	0	0	0	0	0	0	0	0	0	0	0	0	0	0	0	1	1	0	0
DUSP15	0	0	0	0	0	0	0	0	0	0	0	0	0	0	0	0	0	0	1	0
DVL3	0	0	0	0	0	0	0	0	0	0	0	0	0	0	0	0	0	0	1	0
DYDC1	0	0	0	0	0	0	0	0	0	0	0	0	0	0	0	0	0	0	1	0
DYDC2	0	0	0	0	0	0	0	0	0	0	0	0	0	0	0	0	0	0	1	0
DYNC1H1	0	0	0	0	0	0	0	0	0	0	0	0	0	0	0	0	0	0	1	0
DYNC2I1	0	0	1	0	0	0	0	0	0	0	0	0	0	0	0	1	0	1	0	0
EBF3	0	0	0	0	0	0	0	0	0	0	0	0	1	0	0	1	0	1	0	0
ECPAS	0	0	0	0	0	0	0	0	0	0	0	0	0	0	0	0	0	0	1	0
ECRG4	0	0	0	0	1	0	0	0	0	0	0	0	0	0	0	1	0	1	0	0
DTX4	0	0	0	0	0	0	0	0	0	0	0	0	0	0	0	0	1	1	0	0
EDN2	0	0	0	0	1	0	0	0	0	0	0	0	0	0	0	1	0	1	0	0
EFNB1	0	0	0	0	0	0	0	0	0	0	0	1	0	0	0	1	0	1	0	0
EFNB2	0	0	0	0	0	0	0	0	0	0	0	1	0	0	0	1	0	1	0	0
EFR3A	0	0	0	0	0	0	0	0	0	0	0	0	0	0	0	0	0	0	1	0
EGR1	0	0	0	1	0	0	0	0	0	0	0	0	0	0	0	1	0	1	0	0
EGR3	0	0	0	0	0	0	0	0	0	0	0	0	0	0	0	0	0	0	1	0
EIF2S2	0	0	0	0	0	0	0	0	0	0	0	1	0	0	0	1	0	1	0	0
EIF3G	0	0	0	0	0	0	0	0	0	0	0	0	0	0	0	0	0	0	1	0
EIF4E	0	0	0	0	0	0	0	0	0	0	0	0	0	0	0	0	0	0	1	0
EIF4E1B	0	0	0	1	0	0	0	0	0	0	0	0	0	0	0	1	0	1	0	0
EIF4G1	0	0	0	0	0	0	0	0	0	0	0	0	0	0	0	0	0	0	1	0
EDN1	0	0	0	0	0	0	0	0	0	0	0	0	0	0	0	0	1	1	0	0
ELAVL3	0	0	0	0	0	0	0	0	0	0	0	0	0	0	0	0	0	0	1	0
ELOVL2	0	0	0	0	0	0	0	0	0	0	0	0	0	0	0	0	0	0	1	0
ELP1	0	0	0	1	0	0	0	0	0	0	0	0	0	0	0	1	0	1	0	0
ELP4	0	0	0	0	0	0	0	0	0	0	0	0	0	0	0	0	0	0	1	0
EMSY	0	0	0	0	0	0	0	0	0	0	0	0	0	0	0	0	0	0	1	0
EN2	0	0	0	0	0	0	0	0	0	0	0	0	0	0	0	0	0	0	1	0
ENPP1	0	0	0	0	0	0	0	0	0	0	0	0	0	0	0	0	0	0	1	0
ENTPD1	0	0	0	1	0	0	0	0	0	0	0	0	0	0	0	1	0	1	0	0
ENTPD5	0	0	0	0	0	0	0	0	0	0	0	0	0	0	1	1	0	1	0	0
EP400	0	0	0	0	0	0	0	0	0	0	0	0	0	0	0	0	0	0	1	0
EPC2	0	0	0	0	0	0	0	0	0	0	0	0	0	0	0	0	0	0	1	0
EPGN	0	0	0	0	1	0	0	0	0	0	0	0	0	0	0	1	0	1	0	0
EPHA1	0	0	0	0	0	0	0	0	0	0	0	0	0	0	0	0	0	0	1	0
EPHB1	0	0	0	0	0	0	0	0	0	0	0	0	0	0	0	0	0	0	1	0
EPHB2	0	0	0	0	0	0	0	0	0	0	0	0	0	0	0	0	0	0	1	0
EPPK1	0	0	0	0	0	0	0	0	0	0	0	0	0	0	0	0	0	0	1	0
ERBB4	0	0	0	0	0	0	0	0	0	0	0	0	1	0	0	1	0	1	0	0
ERBIN	0	0	0	0	0	0	0	0	0	0	0	0	0	0	0	0	0	0	1	0
ERC1	0	0	0	0	0	0	0	0	0	0	0	0	1	0	0	1	0	1	0	0
ERCC8	0	0	0	0	1	0	0	0	0	0	0	0	0	0	0	1	0	1	0	0
ERG	0	0	0	0	0	0	0	0	0	0	0	0	0	0	0	0	0	0	1	0
ERMN	0	0	0	0	0	0	0	0	0	0	0	0	0	0	0	0	0	0	1	0
ESR2	0	0	0	0	0	0	0	0	0	0	0	0	0	0	0	0	0	0	1	0
ESRRB	0	0	0	0	0	0	0	0	0	0	0	0	0	0	0	0	0	0	1	0
ESRRG	0	0	0	0	0	0	0	0	0	0	0	0	1	0	0	1	0	1	0	0
ESYT2	0	0	1	0	0	0	0	0	0	0	0	0	0	0	0	1	0	1	0	0
ETFB	0	0	0	0	0	0	0	0	0	0	0	0	0	0	0	0	0	0	1	0
EXOC3	0	0	1	0	0	0	0	0	0	0	0	0	0	0	0	1	0	1	1	1
EXOC5	0	0	0	0	0	0	0	0	0	0	0	0	0	0	0	0	0	0	1	0
EXOC6	0	0	0	0	0	0	0	0	0	0	0	0	0	0	0	0	0	0	1	0
EXOC6B	0	0	0	0	0	0	0	0	0	0	0	0	0	0	0	0	0	0	1	0
EXOSC7	0	0	0	1	0	0	0	0	0	0	0	0	0	0	0	1	0	1	0	0
EXT1	0	0	0	0	0	0	0	0	0	0	0	0	0	0	0	0	0	0	1	0
FABP4	0	0	0	0	1	0	0	0	0	0	0	0	0	0	0	1	0	1	1	1
FABP5	0	0	0	0	0	0	0	0	0	0	0	0	0	0	0	0	0	0	1	0
FABP7	0	0	0	1	0	0	0	0	0	0	0	0	0	0	0	1	0	1	0	0
FAF1	0	0	0	0	0	1	0	0	0	0	0	0	0	0	1	1	0	1	0	0
ELAVL2	0	0	0	0	0	0	0	0	0	0	0	0	0	0	0	0	1	1	1	1
ENTREP2	0	0	0	1	0	0	0	0	0	0	0	0	0	0	0	1	0	1	0	0
FAM111A	0	0	0	0	0	0	0	0	0	0	0	0	0	0	0	0	1	1	0	0
FAM32A	0	0	0	1	0	0	0	0	0	0	0	0	0	0	0	1	0	1	0	0
FAM47A	0	0	0	0	0	0	0	0	0	0	0	0	0	0	0	0	0	0	1	0
FAM98C	0	0	0	0	0	0	0	0	0	0	0	0	0	0	0	0	0	0	1	0
FAN1	0	0	0	0	0	0	0	0	0	0	0	0	0	0	0	0	0	0	1	0
FAM222A	0	0	0	0	0	0	0	0	0	0	0	0	0	0	0	0	1	1	0	0
FARS2	0	0	0	1	0	0	0	0	0	0	0	0	0	0	0	1	0	1	0	0
FAT1	0	0	0	0	0	0	0	0	0	0	0	0	0	0	0	0	0	0	1	0
FBLN7	0	0	0	1	0	0	0	0	0	0	0	0	0	0	0	1	0	1	0	0
FBN1	0	0	0	0	0	0	0	0	0	0	0	0	0	0	0	0	0	0	1	0
FBN2	0	0	1	0	0	0	0	0	0	0	0	0	0	0	0	1	0	1	0	0
FBXL13	0	0	0	0	0	0	0	0	0	0	0	0	0	0	0	0	0	0	1	0
FAR1	0	0	0	0	0	0	0	0	0	0	0	0	0	0	0	0	1	1	0	0
FBXL6	0	0	1	0	0	0	0	0	0	0	0	0	0	0	0	1	0	1	0	0
FBXO33	0	0	0	0	0	0	0	0	0	0	0	0	0	0	0	0	0	0	1	0
FBXO40	0	0	0	0	0	0	0	0	0	0	0	0	0	0	0	0	0	0	1	0
FCRL6	0	0	0	0	0	0	0	0	0	0	0	0	0	0	0	0	0	0	1	0
FEZF2	0	0	0	0	0	0	0	0	0	0	0	0	0	0	0	0	0	0	1	0
FGA	0	0	0	0	0	0	0	0	0	0	0	0	0	0	0	0	0	0	1	0
FGF14	0	0	0	0	0	0	0	0	0	0	0	0	0	0	0	0	0	0	1	0
FGFBP1	0	0	0	1	0	0	0	0	0	0	0	0	0	0	0	1	0	1	0	0
FGFR1	0	0	0	0	0	0	0	0	0	0	0	0	0	0	0	0	0	0	1	0
FHIT	0	0	0	0	0	0	0	0	0	0	0	0	0	0	0	0	0	0	1	0
FIRRE	0	0	0	1	0	0	0	0	0	0	0	0	0	0	0	1	0	1	0	0
FLNA	0	0	0	0	0	0	0	0	0	0	0	0	0	0	0	0	0	0	1	0
FBXL17	0	0	0	0	0	0	0	0	0	0	0	0	0	0	0	0	1	1	0	0
FMO5	0	0	0	0	0	0	0	0	0	0	0	0	0	0	0	0	1	1	0	0
FOS	0	0	0	0	0	0	0	0	0	0	0	0	0	0	0	0	1	1	0	0
FOSB	0	0	0	0	0	0	0	0	0	0	0	0	0	0	0	0	1	1	0	0
FOSL1	0	0	0	0	0	0	0	0	0	0	0	0	0	0	0	0	1	1	0	0
FOXI1	0	0	0	1	0	0	0	0	0	0	0	0	0	0	0	1	0	1	0	0
FOXJ3	0	0	0	0	0	1	0	0	0	0	0	0	0	0	0	1	0	1	0	0
FOXP1	0	0	0	0	0	0	0	0	0	0	0	0	1	0	0	1	0	1	0	0
FOSL2	0	0	0	0	0	0	0	0	0	0	0	0	0	0	0	0	1	1	0	0
FOXP4	0	0	0	0	0	0	0	0	0	0	0	0	1	0	0	1	0	1	0	0
FOXP2	0	0	0	0	0	0	0	0	0	0	0	1	1	0	0	1	1	1	1	1
FRG1	0	0	0	0	0	0	0	0	0	0	0	0	0	0	0	0	0	0	1	0
FRK	0	0	0	0	0	0	0	0	0	0	0	0	0	0	0	0	0	0	1	0
FRMD4A	0	0	0	1	0	0	0	0	0	0	0	0	0	0	0	1	0	1	0	0
FSIP2	0	0	1	0	0	0	0	0	0	0	0	0	0	0	0	1	0	1	0	0
FSTL5	0	0	0	1	0	0	0	0	0	0	0	0	0	0	0	1	0	1	0	0
FUZ	0	0	0	1	0	0	0	0	0	0	0	0	0	0	0	1	0	1	0	0
FXN	0	0	0	0	0	0	0	0	0	0	0	0	0	0	0	0	0	0	1	0
FREM1	0	0	0	0	0	0	0	0	0	0	0	0	0	0	0	0	1	1	0	0
G3BP2	0	0	0	0	0	0	0	0	0	0	0	0	0	0	0	0	0	0	1	0
GABBR1	0	0	0	1	0	0	0	0	0	0	0	0	0	0	0	1	0	1	0	0
GABRA3	0	0	0	1	0	0	0	0	0	0	0	0	0	0	0	1	0	1	0	0
GABRA4	0	0	0	0	0	0	0	0	0	0	0	0	0	0	0	0	0	0	1	0
GABRB2	0	0	0	0	0	0	0	0	0	0	0	0	0	0	0	0	0	0	1	0
GABRB3	0	0	0	0	0	0	0	0	0	0	0	0	0	0	0	0	0	0	1	0
GABRG2	0	0	0	0	0	0	0	0	0	0	0	0	0	0	0	0	0	0	1	0
GABRG3	0	0	0	0	0	0	0	0	0	0	0	0	0	0	0	0	0	0	1	0
GABRQ	0	0	0	1	0	0	0	0	0	0	0	0	0	0	0	1	0	1	0	0
GALNT10	0	0	0	0	0	0	0	0	0	0	0	0	0	0	0	0	0	0	1	0
GALNT13	0	0	0	0	0	0	0	0	0	0	0	0	0	0	0	0	0	0	1	0
GALNT14	0	0	0	0	0	0	0	0	0	0	0	0	0	0	0	0	0	0	1	0
GALNT17	0	0	0	1	0	0	0	0	0	0	0	0	0	0	0	1	0	1	0	0
GALNT8	0	0	0	0	0	0	0	0	0	0	0	0	0	0	0	0	0	0	1	0
GALNTL6	0	0	0	1	0	0	0	0	0	0	0	0	0	0	0	1	0	1	0	0
GAS2	0	0	0	0	0	0	0	0	0	0	0	0	0	0	0	0	0	0	1	0
FZD9	0	0	0	0	0	0	0	0	0	0	0	1	0	0	0	1	1	1	0	1
GCFC2	0	0	0	0	1	0	0	0	0	0	0	0	0	0	0	1	0	1	0	0
GDA	0	0	0	0	0	0	0	0	0	0	0	0	0	0	0	0	0	0	1	0
GFAP	0	0	0	0	0	0	0	0	0	0	0	0	0	0	0	0	0	0	1	0
GGNBP2	0	0	0	0	0	0	0	0	0	0	0	0	0	0	0	0	0	0	1	0
GIGYF1	0	0	0	0	0	0	0	0	0	0	0	0	0	0	0	0	0	0	1	0
GIGYF2	0	0	0	0	0	0	0	0	0	0	0	0	0	0	0	0	0	0	1	0
GBE1	0	0	0	0	0	0	0	0	0	0	0	0	0	0	0	0	1	1	1	1
GJA5	0	0	0	0	0	0	0	0	0	0	0	0	0	0	0	0	1	1	0	0
GJB1	0	0	0	0	0	0	0	0	0	0	0	1	0	0	0	1	0	1	0	0
GK2	0	0	0	1	0	0	0	0	0	0	0	0	0	0	0	1	0	1	0	0
GLIS1	0	0	0	0	0	0	0	0	0	0	0	0	0	0	0	0	0	0	1	0
GLO1	0	0	0	0	0	0	0	0	0	0	0	0	0	0	0	0	0	0	1	0
GLRA2	0	0	0	0	0	0	0	0	0	0	0	0	0	0	0	0	0	0	1	0
GJA8	0	0	0	0	0	0	0	0	0	0	0	0	0	0	0	0	1	1	0	0
GLYATL1	0	0	0	0	0	0	0	0	0	0	0	0	0	0	0	0	1	1	0	0
GM2A	0	0	0	0	1	0	0	0	0	0	0	0	0	0	0	1	0	1	0	0
GLYATL2	0	0	0	0	0	0	0	0	0	0	0	0	0	0	0	0	1	1	0	0
GNAT3	0	0	0	1	0	0	0	0	0	0	0	0	0	0	0	1	0	1	0	0
GNB1L	0	0	0	0	0	0	0	0	0	0	0	0	0	0	0	0	0	0	1	0
GOLGA4	0	0	0	1	0	0	0	0	0	0	0	0	0	0	0	1	0	1	0	0
GOLGB1	0	0	1	0	0	0	0	0	0	0	0	0	0	0	0	1	0	1	0	0
GPC4	0	0	0	0	0	0	0	0	0	0	0	0	0	0	0	0	0	0	1	0
GPC5	0	0	0	0	0	0	0	0	0	0	0	0	0	0	0	0	0	0	1	0
GPC6	0	0	0	0	0	0	0	0	0	0	0	0	0	0	0	0	0	0	1	0
GPD2	0	0	0	0	0	0	0	0	0	0	0	0	0	0	0	0	0	0	1	0
GPHN	0	0	0	0	0	0	0	0	0	0	0	0	0	0	0	0	0	0	1	0
GPR37	0	0	0	0	0	0	0	0	0	0	0	0	0	0	0	0	0	0	1	0
GPR85	0	0	0	0	0	0	0	0	0	0	0	0	0	0	0	0	0	0	1	0
GNAS	0	0	0	0	0	0	0	0	0	0	0	0	0	0	0	0	1	1	1	1
GPX1	0	0	0	0	0	0	0	0	0	0	0	0	0	0	0	0	0	0	1	0
GRAMD2B	0	0	0	1	0	0	0	0	0	0	0	0	0	0	0	1	0	1	0	0
GRB10	0	0	0	0	0	0	0	0	0	0	0	0	0	0	0	0	0	0	1	0
GRIA1	0	0	0	1	0	0	1	0	0	0	0	0	0	0	0	1	0	1	1	1
GRIA2	0	0	0	0	0	0	1	0	0	0	0	0	0	0	0	1	0	1	1	1
GRID1	0	0	0	0	0	1	0	0	0	0	0	0	0	0	0	1	0	1	1	1
GRID2	0	0	0	0	0	0	0	0	0	0	0	0	0	0	0	0	0	0	1	0
GRID2IP	0	0	0	0	0	0	0	0	0	0	0	0	0	0	0	0	0	0	1	0
GPR89B	0	0	0	0	0	0	0	0	0	0	0	0	0	0	0	0	1	1	0	0
GRIK3	0	1	0	1	0	0	0	0	0	0	0	0	0	0	0	1	0	1	1	1
GRIK4	0	0	0	0	0	0	0	0	0	0	0	0	0	0	0	0	0	0	1	0
GRIK5	0	0	0	0	0	0	0	0	0	0	0	0	0	0	0	0	0	0	1	0
GRIN1	0	0	0	0	0	0	0	0	0	0	0	0	0	0	0	0	0	0	1	0
GRIN2A	0	0	0	0	0	0	0	0	0	0	0	0	0	0	0	0	0	0	1	0
GRIN2B	0	0	0	1	0	0	0	0	0	0	0	0	1	0	0	1	0	1	1	1
GRIP1	0	0	0	0	0	0	0	0	0	0	0	0	0	0	0	0	0	0	1	0
GRK4	0	0	0	0	0	0	0	0	0	0	0	0	0	0	0	0	0	0	1	0
GRM5	0	0	0	0	0	0	0	0	0	0	0	0	0	0	0	0	0	0	1	0
GRM6	0	0	0	1	0	0	0	0	0	0	0	0	0	0	0	1	0	1	0	0
GRM7	0	0	0	0	0	0	0	0	0	0	0	0	0	0	0	0	0	0	1	0
GSDMC	0	0	0	0	0	1	0	0	0	0	0	0	0	0	0	1	0	1	0	0
GSTM1	0	0	0	0	0	0	0	0	0	0	0	0	0	0	0	0	0	0	1	0
GRIK2	0	0	0	0	0	0	0	1	0	0	1	0	0	0	0	1	1	1	1	1
GTF2I	0	0	0	1	0	0	0	0	0	0	0	1	0	0	0	1	1	1	1	1
GTF2IRD1	0	0	0	0	0	0	0	0	0	0	0	1	0	0	0	1	1	1	0	1
GTPBP1	0	0	1	0	0	0	0	0	0	0	0	0	0	0	0	1	0	1	0	0
GTSF1	0	0	0	0	1	0	0	0	0	0	0	0	0	0	0	1	0	1	0	0
GUCY1A2	0	0	0	0	0	0	0	0	0	0	0	0	0	0	0	0	0	0	1	0
H2AX	0	0	0	0	0	0	0	0	0	0	0	0	1	0	0	1	0	1	0	0
H2BC11	0	0	0	0	0	0	0	0	0	0	0	0	0	0	0	0	0	0	1	0
H3-3B	0	0	0	0	0	0	0	0	0	0	0	0	1	0	0	1	0	1	0	0
HACD1	0	0	0	1	0	0	0	0	0	0	0	0	0	0	0	1	0	1	0	0
HACE1	0	0	0	0	0	0	0	0	0	0	0	0	0	0	0	0	0	0	1	0
HACL1	0	0	0	1	0	0	0	0	0	0	0	0	0	0	0	1	0	1	0	0
HCN1	0	0	0	0	0	0	0	0	0	0	0	0	0	0	0	0	0	0	1	0
HCRT	0	0	0	0	0	0	0	0	0	0	0	0	0	0	0	0	1	1	0	0
HDAC4	0	0	0	1	0	0	0	0	0	0	0	0	0	0	0	1	0	1	0	0
HDHD3	0	0	0	1	0	0	0	0	0	0	0	0	0	0	0	1	0	1	0	0
HDLBP	0	0	0	0	0	0	0	0	0	0	0	0	0	0	0	0	0	0	1	0
HEATR1	0	0	1	0	0	0	0	0	0	0	0	0	0	0	0	1	0	1	0	0
HECTD4	0	0	0	0	0	0	0	0	0	0	0	0	0	0	0	0	0	0	1	0
HECW2	0	0	0	0	0	0	0	0	0	0	0	0	0	0	0	0	0	0	1	0
HELZ2	0	0	1	0	0	0	0	0	0	0	0	0	0	0	0	1	0	1	0	0
TMX2-CTNND1	0	0	0	0	0	0	0	0	0	0	0	0	0	0	0	0	1	1	0	0
HIVEP1	0	0	1	0	0	0	0	0	0	0	0	0	0	0	0	1	1	1	0	1
HIVEP3	0	0	0	0	0	0	0	0	0	0	0	0	0	0	0	0	0	0	1	0
HLA-A	0	0	0	0	0	0	0	0	0	0	0	0	0	0	0	0	0	0	1	0
HLA-B	0	0	0	0	0	0	0	0	0	0	0	0	0	0	0	0	0	0	1	0
HLA-DPB1	0	0	0	0	0	0	0	0	0	0	0	0	0	0	0	0	0	0	1	0
HLA-DRB1	0	0	0	0	0	0	0	0	0	0	0	0	0	0	0	0	0	0	1	0
HLA-G	0	0	0	0	0	0	0	0	0	0	0	0	0	0	0	0	0	0	1	0
HMGN1	0	0	0	0	0	0	0	0	0	0	0	0	0	0	0	0	0	0	1	0
HMX2	0	0	0	1	0	0	0	0	0	0	0	0	0	0	0	1	0	1	0	0
HNRNPF	0	0	0	0	0	0	0	0	0	0	0	0	0	0	0	0	0	0	1	0
HNRNPH2	0	0	0	0	0	0	0	0	0	0	0	0	0	0	0	0	0	0	1	0
HOMER1	0	0	0	0	0	0	0	0	0	0	0	0	0	0	0	0	0	0	1	0
HOXA3	0	0	0	0	0	0	0	0	0	0	0	1	0	0	0	1	0	1	0	0
HP	0	0	0	1	0	0	0	0	0	0	0	0	0	0	0	1	0	1	0	0
HRAS	0	0	0	0	0	0	0	0	0	0	0	0	0	0	0	0	0	0	1	0
HS3ST5	0	0	0	0	0	0	0	0	0	0	0	0	0	0	0	0	0	0	1	0
HS6ST2	0	0	0	1	0	0	0	0	0	0	0	0	0	0	0	1	0	1	0	0
HSD11B1	0	0	0	0	0	0	0	0	0	0	0	0	0	0	0	0	0	0	1	0
HSP90AA1	0	0	0	0	0	0	0	0	0	0	0	0	1	0	0	1	0	1	0	0
HSPB1	0	0	0	0	0	0	0	0	0	0	0	0	1	0	0	1	0	1	0	0
HTR1B	0	0	0	0	0	0	0	0	0	0	0	0	0	0	0	0	0	0	1	0
HTR2A	0	0	0	0	0	0	0	0	0	0	0	0	0	0	0	0	1	1	0	0
HTR2C	0	0	0	0	0	0	0	0	0	0	0	0	0	0	0	0	1	1	0	0
HTR3A	0	0	0	0	0	0	0	0	0	0	0	0	0	0	0	0	0	0	1	0
HTR3C	0	0	0	0	0	0	0	0	0	0	0	0	0	0	0	0	0	0	1	0
HYDIN	0	0	0	0	0	0	0	0	0	0	0	0	0	0	0	0	0	0	1	0
ICA1	0	0	0	0	0	0	0	0	0	0	0	0	0	0	0	0	0	0	1	0
IDNK	0	0	0	1	0	0	0	0	0	0	0	0	0	0	0	1	0	1	0	0
IGF1	0	0	0	0	0	0	0	0	0	0	0	0	0	0	0	0	0	0	1	0
IGSF1	0	0	0	1	0	0	0	0	0	0	0	0	0	0	0	1	0	1	0	0
IGSF11	0	0	0	0	0	0	0	0	0	0	0	0	0	0	0	0	1	1	0	0
IKZF1	0	0	0	0	0	0	0	0	0	0	0	0	0	0	0	0	0	0	1	0
IL12RB1	0	0	1	0	0	0	0	0	0	0	0	0	0	0	0	1	0	1	0	0
IL15	0	0	0	0	0	1	0	1	0	0	0	0	0	0	1	1	0	1	0	0
IL16	0	0	0	0	0	0	0	0	0	0	0	0	0	1	0	1	0	1	0	0
IL18	0	0	0	0	0	0	0	0	0	0	1	0	0	0	0	1	0	1	0	0
IL1A	0	0	0	0	0	0	0	0	0	0	0	0	0	0	1	1	0	1	0	0
IL1R2	0	0	0	0	0	0	0	0	0	0	0	0	0	0	0	0	0	0	1	0
IL1RAPL1	0	0	0	0	0	0	0	0	0	0	0	0	0	0	0	0	0	0	1	0
IL1RAPL2	0	0	0	0	0	0	0	0	0	0	0	0	0	0	0	0	0	0	1	0
IL20	0	0	0	0	1	0	0	0	0	0	0	0	0	0	0	1	0	1	0	0
ILF2	0	0	0	0	0	0	0	0	0	0	0	0	0	0	0	0	0	0	1	0
IMMP2L	0	0	0	0	0	0	0	0	0	0	0	0	0	0	0	0	0	0	1	0
INPP1	0	0	0	0	0	0	0	0	0	0	0	0	0	0	0	0	0	0	1	0
INSC	0	0	1	0	0	0	0	0	0	0	0	0	0	0	0	1	0	1	0	0
INTS6	0	0	0	0	0	0	0	0	0	0	0	0	0	0	0	0	0	0	1	0
IQCN	0	0	1	0	0	0	0	0	0	0	0	0	0	0	0	1	0	1	0	0
IQGAP3	0	0	0	0	0	0	0	0	0	0	0	0	0	0	0	0	0	0	1	0
ISCU	0	0	0	0	0	0	0	0	0	0	0	0	0	1	0	1	0	1	0	0
ISG15	0	0	0	0	0	0	0	0	0	0	0	1	0	0	0	1	0	1	0	0
ISL1	0	0	0	0	0	0	0	0	0	0	0	0	0	0	0	0	1	1	0	0
ITGA8	0	0	0	1	0	0	0	0	0	0	0	0	0	0	0	1	0	1	1	1
ITGB3	0	0	0	0	0	0	0	0	0	0	0	0	0	0	0	0	0	0	1	0
ITIH3	0	0	0	1	0	0	0	0	0	0	0	0	0	0	0	1	0	1	0	0
ITPR1	0	0	0	0	0	0	0	0	0	0	0	0	0	0	0	0	0	0	1	0
ITPRID1	0	0	0	0	1	0	0	0	0	0	0	0	0	0	0	1	0	1	0	0
ITSN1	0	0	0	0	0	0	0	0	0	0	0	0	0	0	0	0	0	0	1	0
JARID2	0	0	0	0	0	0	0	0	0	0	0	0	0	0	0	0	0	0	1	0
JMJD1C	0	0	0	0	0	0	0	0	0	0	0	0	0	0	0	0	0	0	1	0
JUN	0	0	0	0	0	0	0	0	0	0	0	0	0	0	0	0	1	1	0	0
JUNB	0	0	0	0	0	0	0	0	0	0	0	0	0	0	0	0	1	1	0	0
JUND	0	0	0	0	0	0	0	0	0	0	0	0	0	0	0	0	1	1	0	0
KANK1	0	0	0	0	0	0	0	0	0	0	0	0	0	0	0	0	0	0	1	0
KANK3	0	0	0	1	0	0	0	0	0	0	0	0	0	0	0	1	0	1	0	0
KANSL1	0	0	0	0	0	0	0	0	0	0	0	0	0	0	0	0	1	1	0	0
KAT2B	0	0	0	0	0	0	0	0	0	0	0	0	0	0	0	0	0	0	1	0
KAT6A	0	0	0	0	0	0	0	0	0	0	0	0	0	0	1	1	0	1	0	0
KAT6B	0	0	0	0	0	0	0	0	0	0	0	0	0	0	0	0	0	0	1	0
KATNAL1	0	0	0	0	0	0	0	0	0	0	0	0	0	0	0	0	0	0	1	0
KATNAL2	0	0	0	0	0	0	0	0	0	0	0	0	0	0	0	0	0	0	1	0
KCNA2	0	0	0	0	0	0	0	0	0	0	0	0	0	0	0	0	0	0	1	0
KCNB2	0	0	0	1	0	0	0	0	0	0	0	0	0	0	0	1	0	1	0	0
KCNC1	0	0	0	0	0	0	0	0	0	0	0	0	0	0	0	0	0	0	1	0
KCNC2	0	0	0	0	0	0	0	0	0	0	0	0	0	0	0	0	0	0	1	0
KCND2	0	0	0	0	0	0	0	0	0	0	0	0	0	0	0	0	0	0	1	0
KCND3	0	0	0	0	0	0	0	0	0	0	0	0	0	0	0	0	0	0	1	0
KCNH5	0	0	0	0	0	0	0	0	0	0	0	0	0	0	0	0	0	0	1	0
KCNJ10	0	0	0	0	0	0	0	0	0	0	0	0	0	0	0	0	0	0	1	0
KCNJ15	0	0	0	0	0	0	0	0	0	0	0	0	0	0	0	0	0	0	1	0
KCNJ2	0	0	0	0	1	0	0	0	0	0	0	0	0	0	0	1	0	1	0	0
KCNK10	0	0	0	0	0	1	0	0	0	0	0	0	0	0	0	1	0	1	0	0
KCNK18	0	0	0	0	1	0	0	0	0	0	0	0	0	0	0	1	0	1	0	0
KCNK7	0	0	0	0	0	0	0	0	0	0	0	0	0	0	0	0	0	0	1	0
KCNMA1	0	0	0	0	0	0	0	0	0	0	0	0	0	0	0	0	0	0	1	0
KCNQ2	0	0	0	0	0	0	0	0	0	0	0	0	0	0	0	0	0	0	1	0
KCNQ3	0	0	0	0	0	0	0	0	0	0	0	0	0	0	0	0	0	0	1	0
KCNS3	0	0	0	0	0	0	0	0	0	0	0	0	0	0	0	0	0	0	1	0
KCTD10	0	0	0	0	0	0	0	0	0	0	0	0	0	0	0	0	1	1	0	0
KCTD13	0	0	0	0	0	0	0	0	0	0	0	0	0	0	0	0	0	0	1	0
KDM1A	0	0	1	0	0	0	0	0	0	0	0	0	0	0	0	1	0	1	0	0
KDM1B	0	0	0	1	0	0	0	0	0	0	0	0	0	0	0	1	0	1	1	1
KDM2A	0	0	0	0	0	0	0	0	0	0	0	0	0	0	0	0	0	0	1	0
KDM2B	0	0	0	0	0	0	0	0	0	0	0	0	0	0	0	0	0	0	1	0
KDM3A	0	0	0	0	0	0	0	0	0	0	0	0	0	0	0	0	0	0	1	0
KDM4B	0	0	0	0	0	0	0	0	0	0	0	0	0	0	0	0	0	0	1	0
KDM4C	0	0	0	0	0	0	0	0	0	0	0	0	0	0	0	0	0	0	1	0
KDM5A	0	0	0	0	0	0	0	0	0	0	0	0	0	0	0	0	0	0	1	0
KDM5B	0	0	0	0	0	0	0	0	0	0	0	0	0	0	0	0	0	0	1	0
KDM5C	0	0	0	0	0	0	0	0	0	0	0	0	0	0	0	0	0	0	1	0
KDM6A	0	0	0	0	0	0	0	0	0	0	0	0	0	0	0	0	0	0	1	0
KDM6B	0	0	0	0	0	0	0	0	0	0	0	0	0	0	0	0	0	0	1	0
KHDRBS2	0	0	0	0	0	0	0	0	0	0	0	0	0	0	0	0	0	0	1	0
KHK	0	0	0	1	0	0	0	0	0	0	0	0	0	0	0	1	0	1	0	0
KIAA0232	0	0	0	0	0	0	0	0	0	0	0	0	0	0	0	0	0	0	1	0
KIAA1549L	0	0	1	0	0	0	0	0	0	0	0	0	0	0	0	1	0	1	0	0
KIAA1586	0	0	0	0	0	0	0	0	0	0	0	0	0	0	0	0	0	0	1	0
KIDINS220	0	0	1	0	0	0	0	0	0	0	0	0	0	0	0	1	0	1	0	0
KIF13B	0	0	0	0	0	0	0	0	0	0	0	0	0	0	0	0	0	0	1	0
KIF14	0	0	0	0	0	0	0	0	0	0	0	0	0	0	0	0	0	0	1	0
KIF15	0	0	0	1	0	0	0	0	0	0	0	0	0	0	0	1	0	1	0	0
KIF27	0	0	0	0	0	0	1	0	0	0	0	0	0	0	0	1	0	1	0	0
KIRREL3	0	0	0	0	0	0	0	0	0	0	0	0	0	0	0	0	0	0	1	0
KIZ	0	0	0	0	0	0	0	0	0	0	0	0	0	0	0	0	0	0	1	0
KLF16	0	0	0	0	0	0	0	0	0	0	0	0	0	0	0	0	0	0	1	0
KLF7	0	0	0	0	0	0	0	0	0	0	0	0	0	0	0	0	0	0	1	0
KLHL20	0	0	0	0	0	0	0	0	0	0	0	0	0	0	0	0	0	0	1	0
KMT2D	0	0	0	0	0	0	0	0	0	0	0	0	1	0	0	1	0	1	0	0
KMT5B	0	0	0	0	0	0	0	0	0	0	0	0	0	0	0	0	0	0	1	0
KNG1	0	0	0	0	0	0	0	0	0	0	0	0	0	0	0	0	0	0	1	0
KRR1	0	0	0	0	0	0	0	0	0	0	0	0	0	0	0	0	0	0	1	0
KRT10	0	0	0	1	0	0	0	0	0	0	0	0	0	0	0	1	0	1	0	0
KRT25	0	0	0	1	0	0	0	0	0	0	0	0	0	0	0	1	0	1	0	0
KRT26	0	0	0	1	0	0	0	0	0	0	0	0	0	0	0	1	0	1	1	1
KRT27	0	0	0	1	0	0	0	0	0	0	0	0	0	0	0	1	0	1	0	0
KRT28	0	0	0	1	0	0	0	0	0	0	0	0	0	0	0	1	0	1	0	0
KRT84	0	0	0	0	1	0	0	0	0	0	0	0	0	0	0	1	0	1	0	0
KRTDAP	0	0	0	0	1	0	0	0	0	0	0	0	0	0	0	1	0	1	0	0
L3MBTL4	0	0	1	0	0	0	0	0	0	0	0	0	0	0	0	1	0	1	0	0
LACTBL1	0	0	1	0	0	0	0	0	0	0	0	0	0	0	0	1	0	1	0	0
LAMA1	0	0	0	0	0	0	0	0	0	0	0	0	0	0	0	0	0	0	1	0
LAMB1	0	0	0	0	0	0	0	0	0	0	0	0	0	0	0	0	0	0	1	0
LARP4B	0	0	0	1	0	0	0	0	0	0	0	0	0	0	0	1	0	1	0	0
LAS1L	0	0	0	0	0	0	0	0	0	0	0	0	0	0	0	0	0	0	1	0
LDB1	0	0	0	0	0	0	0	0	0	0	0	0	0	0	0	0	0	0	1	0
LDLR	0	0	0	0	0	0	0	0	0	0	0	0	0	0	0	0	0	0	1	0
LEMD3	0	0	0	0	0	0	0	0	0	0	0	0	0	0	0	0	0	0	1	0
LEO1	0	0	0	0	0	0	0	0	0	0	0	0	0	0	0	0	0	0	1	0
LEP	0	0	0	0	0	0	0	0	0	0	0	0	0	0	0	0	0	0	1	0
LHX2	0	0	0	0	0	0	0	0	0	0	0	0	0	0	0	0	0	0	1	0
LILRB2	0	0	0	0	0	0	0	0	0	0	0	0	0	0	0	0	0	0	1	0
LIMK1	0	0	0	0	0	0	0	0	0	0	0	1	0	0	0	1	1	1	0	1
LIN7B	0	0	0	0	0	0	0	0	0	0	0	0	0	0	0	0	0	0	1	0
LIPF	0	0	0	1	0	0	0	0	0	0	0	0	0	0	0	1	0	1	0	0
LMBR1	0	0	0	0	0	0	0	0	0	0	0	0	0	1	0	1	0	1	0	0
LMBR1L	0	0	0	0	0	0	0	0	0	0	0	0	0	1	0	1	0	1	0	0
LMTK3	0	0	0	0	0	0	0	0	0	0	0	0	0	0	0	0	0	0	1	0
LMX1B	0	0	0	0	0	0	0	0	0	0	0	0	0	0	0	0	0	0	1	0
LPXN	0	0	0	0	0	0	0	0	0	0	0	0	0	0	0	0	1	1	0	0
LRBA	0	0	0	0	0	0	0	0	0	0	0	0	0	0	0	0	0	0	1	0
LRFN1	0	0	0	0	1	0	0	0	0	0	0	0	0	0	0	1	0	1	0	0
LRFN2	0	0	0	0	0	0	0	0	0	0	0	0	0	0	0	0	0	0	1	0
LRFN5	0	0	0	0	0	0	0	0	0	0	0	0	0	0	0	0	0	0	1	0
LRP1	0	0	0	0	0	0	0	0	0	0	0	0	0	0	0	0	0	0	1	0
LRP2	0	0	0	0	0	0	0	1	0	0	0	0	0	0	0	1	0	1	1	1
LRP6	0	0	0	0	0	0	0	0	0	0	0	0	0	1	0	1	0	1	0	0
LRRC1	0	0	0	0	0	0	0	0	0	0	0	0	0	0	0	0	0	0	1	0
LRRC37A	0	0	0	0	0	0	0	0	0	0	0	0	1	0	0	1	0	1	0	0
LRRC4	0	0	0	0	0	0	0	0	0	0	0	0	0	0	0	0	0	0	1	0
LRRC43	0	0	1	0	0	0	0	0	0	0	0	0	0	0	0	1	0	1	0	0
LRRC4C	0	0	0	0	0	0	0	0	0	0	0	0	0	0	0	0	0	0	1	0
LRRC8B	0	0	1	0	0	0	0	0	0	0	0	0	0	0	0	1	0	1	0	0
LRRFIP1	0	0	0	1	0	0	0	0	0	0	0	0	0	0	0	1	0	1	0	0
LRRN2	0	0	1	0	0	0	0	0	0	0	0	0	0	0	0	1	0	1	0	0
LUZP1	0	0	1	0	0	0	0	0	0	0	0	0	0	0	0	1	0	1	0	0
LZTR1	0	0	0	0	0	0	0	0	0	0	0	0	0	0	0	0	0	0	1	0
LZTS2	0	0	0	0	0	0	0	0	0	0	0	0	0	0	0	0	0	0	1	0
MACF1	0	0	1	0	0	0	0	0	0	0	0	0	0	0	0	1	0	1	0	0
MACROD2	0	0	0	0	0	0	0	0	0	0	0	0	0	0	0	0	0	0	1	0
MAL	0	0	0	0	1	0	0	0	0	0	0	0	0	0	0	1	0	1	0	0
MAN2A1	0	0	0	0	0	0	0	0	0	0	0	0	0	0	0	0	1	1	0	0
MAOA	0	0	0	0	0	0	0	0	0	0	0	0	0	0	0	0	1	1	1	1
MAOB	0	0	0	0	0	0	0	0	0	0	0	0	0	0	0	0	0	0	1	0
MAP1A	0	0	0	0	0	0	0	0	0	0	0	0	0	0	0	0	0	0	1	0
MAP1B	0	0	0	0	0	0	0	0	0	0	0	0	0	0	0	0	0	0	1	0
MAP2K5	0	0	0	1	0	0	0	0	0	0	0	0	0	0	0	1	0	1	0	0
MAP3K7CL	0	0	0	1	0	0	0	0	0	0	0	0	0	0	0	1	0	1	0	0
MAP4K1	0	0	0	0	0	0	0	0	0	0	0	0	0	0	0	0	0	0	1	0
MAP4K4	0	0	0	0	0	0	0	0	0	0	0	0	0	0	0	0	0	0	1	0
MAPK1	0	0	0	0	0	0	0	0	0	0	0	0	0	0	1	1	0	1	0	0
MAPK10	0	0	0	0	0	1	0	0	0	0	0	0	0	0	0	1	0	1	0	0
MAPK3	0	0	0	0	0	0	0	0	0	0	0	0	0	0	0	0	0	0	1	0
MAPK6	0	0	0	0	0	0	0	0	0	0	0	0	0	0	1	1	0	1	0	0
MAPK8IP1	0	0	0	0	0	0	0	0	0	0	0	0	0	0	0	0	0	0	1	0
MAPK9	0	0	0	0	0	0	0	0	0	0	0	0	0	0	1	1	0	1	0	0
MAPT	0	0	0	0	0	0	0	0	0	0	0	0	0	0	0	0	0	0	1	0
MAPT-AS1	0	0	0	0	0	0	0	0	0	0	0	0	0	0	0	0	0	0	1	0
MARK1	0	0	0	0	0	0	0	0	0	0	0	0	0	0	0	0	0	0	1	0
MARK2	0	0	0	0	0	0	0	0	0	0	0	0	0	0	0	0	0	0	1	0
MAST3	0	0	0	0	0	0	0	0	0	0	0	0	0	0	0	0	0	0	1	0
MBD1	0	0	0	0	0	0	0	0	0	0	0	0	0	0	0	0	0	0	1	0
MBD3	0	0	0	0	0	0	0	0	0	0	0	0	0	0	0	0	0	0	1	0
MBD4	0	0	0	0	0	0	0	0	0	0	0	0	0	0	0	0	0	0	1	0
MBD5	0	0	0	0	0	0	0	0	0	0	0	0	0	0	0	0	1	1	0	0
MBD6	0	0	0	0	0	0	0	0	0	0	0	0	0	0	0	0	0	0	1	0
MBNL3	0	0	0	1	0	0	0	0	0	0	0	0	0	0	0	1	0	1	0	0
MC1R	0	1	0	0	0	0	0	0	0	0	0	0	0	0	0	1	0	1	0	0
MC2R	0	0	0	1	0	0	0	0	0	0	0	0	0	0	0	1	0	1	0	0
MCM4	0	0	0	0	0	0	0	0	0	0	0	0	0	0	0	0	0	0	1	0
MCM6	0	0	0	1	0	0	0	0	0	0	0	0	0	0	0	1	0	1	1	1
MCM7	0	0	0	1	0	0	0	0	0	0	0	0	0	0	0	1	0	1	0	0
MCPH1	0	0	0	0	1	0	0	0	0	0	0	0	0	0	0	1	1	1	1	1
MDC1	0	0	0	1	0	0	0	0	0	0	0	0	0	0	0	1	0	1	0	0
MDGA2	0	0	0	0	0	0	0	0	0	0	0	0	0	0	0	0	0	0	1	0
MED12	0	0	0	0	0	0	0	1	0	0	0	0	0	0	0	1	0	1	0	0
MED19	0	0	0	0	0	0	0	0	0	0	0	0	0	0	0	0	1	1	0	0
MED23	0	0	0	0	0	0	0	0	0	0	0	0	0	0	0	0	0	0	1	0
MEGF10	0	0	0	0	0	0	0	0	0	0	0	0	0	0	0	0	0	0	1	0
MEGF11	0	0	0	0	0	0	0	0	0	0	0	0	0	0	0	0	0	0	1	0
MEMO1	0	0	0	0	0	0	0	0	0	0	0	0	0	0	0	0	0	0	1	0
MET	0	0	0	0	0	0	0	0	0	0	0	0	0	0	0	0	0	0	1	0
METTL26	0	0	0	0	0	0	0	0	0	0	0	0	0	0	0	0	0	0	1	0
TMT1A	0	0	0	1	0	0	0	0	0	0	0	0	0	0	0	1	0	1	0	0
MFRP	0	0	0	0	0	0	0	0	0	0	0	0	0	0	0	0	0	0	1	0
MFSD4B	0	0	1	0	0	0	0	0	0	0	0	0	0	0	0	1	0	1	0	0
MGAM	0	0	0	1	0	0	0	0	0	0	0	0	0	0	0	1	0	1	0	0
MIB1	0	0	0	0	0	0	0	0	0	0	0	0	0	0	0	0	0	0	1	0
MINK1	0	0	0	0	0	0	0	0	0	0	0	0	0	0	0	0	0	0	1	0
MIR137	0	0	0	0	0	0	0	0	0	0	0	0	0	0	0	0	0	0	1	0
MKX	0	0	0	0	0	0	0	0	0	0	0	0	0	0	0	0	0	0	1	0
MLANA	0	0	0	0	0	0	0	0	0	0	0	0	0	0	0	0	0	0	1	0
MLXIPL	0	0	0	0	0	0	0	0	0	0	0	1	0	0	0	1	1	1	0	1
MMAB	0	0	0	0	0	0	0	0	0	0	0	0	0	0	0	0	1	1	0	0
MMP17	0	0	0	0	0	0	0	0	0	0	0	0	0	0	0	0	1	1	0	0
MMS19	0	0	1	0	0	0	0	0	0	0	0	0	0	0	0	1	0	1	0	0
MNT	0	0	0	0	0	0	0	0	0	0	0	0	0	0	0	0	0	0	1	0
MRTFB	0	0	0	0	0	0	0	0	0	0	0	0	0	0	0	0	0	0	1	0
MSANTD2	0	0	0	0	0	0	0	0	0	0	0	0	0	0	0	0	0	0	1	0
MSL2	0	0	0	0	0	0	0	0	0	0	0	0	0	0	0	0	0	0	1	0
MSNP1AS	0	0	0	0	0	0	0	0	0	0	0	0	0	0	0	0	0	0	1	0
MSR1	0	0	0	0	0	0	0	0	0	0	0	0	0	0	0	0	0	0	1	0
MSRA	0	0	0	0	0	0	0	0	0	0	0	0	0	0	0	0	0	0	1	0
MSRB3	0	0	0	0	0	0	0	0	0	0	0	1	0	0	0	1	0	1	0	0
MTF1	0	0	0	0	0	0	0	0	0	0	0	0	0	0	0	0	0	0	1	0
MTHFR	0	0	0	0	0	0	0	0	0	0	0	0	0	0	0	0	0	0	1	0
MTMR7	0	0	1	0	0	0	0	0	0	0	0	0	0	0	0	1	0	1	0	0
MUC12	0	0	0	0	0	0	0	0	0	0	0	0	0	0	0	0	0	0	1	0
MUC4	0	0	0	0	0	0	0	0	0	0	0	0	0	0	0	0	0	0	1	0
MVK	0	0	0	0	0	0	0	0	0	0	0	0	0	0	0	0	1	1	0	0
MYC	0	0	0	0	0	0	1	0	0	0	0	0	0	0	0	1	0	1	0	0
MYCBP2	0	0	0	0	0	0	0	0	0	0	0	0	0	0	0	0	0	0	1	0
MYH10	0	0	0	0	0	0	0	0	0	0	0	0	0	0	0	0	0	0	1	0
MYH14	0	0	1	0	0	0	0	0	0	0	0	0	0	0	0	1	0	1	0	0
MYH4	0	0	0	0	0	0	0	0	0	0	0	0	0	0	0	0	0	0	1	0
MYH9	0	0	0	0	0	0	0	0	0	0	0	0	0	0	0	0	0	0	1	0
MYL2	0	0	0	1	0	0	0	0	0	0	0	0	0	0	0	1	0	1	0	0
MYLK	0	0	0	0	0	0	0	0	0	0	0	0	0	0	0	0	0	0	1	0
MYO10	0	0	0	1	0	0	1	0	0	0	0	0	0	0	0	1	0	1	0	0
MYO16	0	0	0	0	0	0	0	0	0	0	0	0	0	0	0	0	0	0	1	0
MYO1E	0	0	0	0	0	0	0	0	0	0	0	0	0	0	0	0	0	0	1	0
MYO1H	0	0	0	0	0	0	0	0	0	0	0	0	0	0	0	0	1	1	0	0
MYO5A	0	0	1	0	0	0	0	0	0	0	0	0	0	0	0	1	0	1	1	1
MYO5C	0	0	0	0	0	0	0	0	0	0	0	0	0	0	0	0	0	0	1	0
MYO9B	0	0	0	0	0	0	0	0	0	0	0	0	0	0	0	0	0	0	1	0
MYOCD	0	0	0	0	0	0	0	0	0	0	0	0	0	0	0	0	0	0	1	0
MYT1L	0	0	0	1	0	0	0	0	0	0	0	0	0	0	0	1	0	1	1	1
ZFP91-CNTF	0	0	0	0	0	0	0	0	0	0	0	0	0	0	0	0	1	1	0	0
NAALADL2	0	0	0	0	0	0	0	0	0	0	0	0	0	0	0	0	0	0	1	0
NANOS3	0	0	0	0	1	0	0	0	0	0	0	0	0	0	0	1	0	1	0	0
NAPA	0	0	0	1	0	0	0	0	0	0	0	0	0	0	0	1	0	1	0	0
NAV2	0	0	0	0	0	0	0	0	0	0	0	0	0	0	0	0	0	0	1	0
NAV3	0	0	0	0	0	0	0	0	0	0	0	0	0	0	0	0	0	0	1	0
NBL1	0	0	0	1	0	0	0	0	0	0	0	0	0	0	0	1	0	1	0	0
NBPF10	0	0	0	0	0	0	0	0	0	0	0	0	0	0	0	0	1	1	0	0
NBPF11	0	0	0	0	0	0	0	0	0	0	0	0	0	0	0	0	1	1	0	0
NCAPH2	0	0	0	0	0	0	0	0	0	0	0	0	0	0	0	0	0	0	1	0
NCEH1	0	0	0	0	0	0	0	0	0	0	0	0	0	0	0	0	1	1	0	0
NCF1	0	0	0	1	0	0	0	0	0	0	0	0	0	0	0	1	0	1	0	0
NCKAP1	0	0	0	0	0	0	0	0	0	0	0	0	0	0	0	0	0	0	1	0
NCKAP5	0	0	0	0	0	0	0	0	0	0	0	0	0	0	0	0	0	0	1	0
NCOA1	0	0	0	0	0	0	0	0	0	0	0	0	0	0	0	0	0	0	1	0
NCOR1	0	0	0	0	0	0	0	0	0	0	0	0	0	0	0	0	0	0	1	0
NDUFA5	0	0	0	0	0	0	0	0	0	0	0	0	0	0	0	0	0	0	1	0
NDUFA6	0	0	0	1	0	0	0	0	0	0	0	0	0	0	0	1	0	1	0	0
NEFH	0	0	0	1	0	0	0	0	0	0	0	0	0	0	0	1	0	1	0	0
NEGR1	0	0	0	0	0	0	0	0	0	0	0	0	0	0	0	0	0	0	1	0
NEO1	0	0	1	0	0	0	0	0	0	0	0	0	0	0	0	1	0	1	1	1
NEXMIF	0	0	0	0	0	0	0	0	0	0	0	0	0	0	0	0	0	0	1	0
NFE2L3	0	0	0	0	0	0	0	0	0	0	0	0	0	0	0	0	0	0	1	0
NFIA	0	0	0	0	0	0	0	0	0	0	0	0	0	0	0	0	0	0	1	0
NFKB1	0	0	0	0	0	0	0	0	0	0	0	0	0	0	0	0	1	1	0	0
NFKB2	0	0	0	0	0	0	0	0	0	0	0	0	0	0	0	0	1	1	0	0
NINJ1	0	0	0	0	0	0	0	0	0	0	0	0	0	0	0	0	1	1	0	0
NINL	0	0	0	0	0	0	0	0	0	0	0	0	0	0	0	0	0	0	1	0
NIPA1	0	0	0	0	0	0	0	0	0	0	0	0	0	0	0	0	0	0	1	0
NIPA2	0	0	0	0	0	0	0	0	0	0	0	0	0	0	0	0	0	0	1	0
NIPSNAP1	0	0	0	1	0	0	0	0	0	0	0	0	0	0	0	1	0	1	0	0
NKX2-2	0	0	0	0	0	0	0	0	0	0	0	0	0	0	0	0	0	0	1	0
NLGN1	0	0	0	0	0	0	0	0	0	0	0	0	0	0	0	0	0	0	1	0
NLGN2	0	0	0	0	0	0	0	0	0	0	0	0	0	0	0	0	0	0	1	0
NLGN3	0	0	0	0	0	0	0	0	0	0	0	0	0	0	0	0	0	0	1	0
NLGN4X	0	0	0	0	0	0	0	0	0	0	0	0	0	0	0	0	0	0	1	0
NLGN4Y	0	0	0	0	0	0	0	0	0	0	0	0	0	0	0	0	0	0	1	0
NLK	0	0	1	0	0	0	0	0	0	0	0	0	0	0	0	1	0	1	0	0
NLRP1	0	0	1	0	0	0	0	0	0	0	0	0	0	0	0	1	0	1	0	0
NMRK1	0	0	0	1	0	0	0	0	0	0	0	0	0	0	0	1	0	1	0	0
NMU	0	0	0	0	1	0	0	0	0	0	0	0	0	0	0	1	0	1	0	0
NNT	0	0	0	0	0	0	0	0	0	0	0	0	0	1	0	1	0	1	0	0
NOS1	0	0	1	0	0	0	0	0	0	0	0	0	0	0	0	1	0	1	0	0
NOX4	0	0	0	1	0	0	0	0	0	0	0	0	0	0	0	1	0	1	0	0
NPAS2	0	0	0	0	0	0	0	0	0	0	0	0	0	0	0	0	0	0	1	0
NPAS3	0	1	0	0	0	0	0	0	0	0	1	0	1	0	0	1	0	1	0	0
NPFFR2	0	0	0	0	1	0	1	0	0	0	0	0	0	0	0	1	0	1	1	1
NPHS1	0	0	0	0	0	0	0	0	0	0	0	0	0	1	0	1	0	1	0	0
NPL	0	0	0	1	0	0	0	0	0	0	0	0	0	0	0	1	0	1	0	0
NPVF	0	0	0	0	1	0	0	0	0	0	0	0	0	0	0	1	0	1	0	0
NR1D1	0	0	0	0	0	0	0	0	0	0	0	0	0	0	0	0	0	0	1	0
NR1I3	0	0	0	0	1	0	0	0	0	0	0	0	0	0	0	1	0	1	0	0
NR2F2	0	1	0	0	0	0	0	0	0	0	0	0	0	0	0	1	0	1	0	0
NR3C2	0	0	0	0	0	1	0	0	0	0	0	0	0	0	0	1	0	1	0	0
NR4A2	0	0	0	0	0	0	0	0	0	0	0	0	0	0	0	0	0	0	1	0
NRCAM	0	0	0	0	0	0	0	0	0	0	0	0	0	0	0	0	0	0	1	0
NRP1	0	0	0	0	0	0	0	0	0	0	0	1	0	0	0	1	0	1	0	0
NRP2	0	0	0	0	0	0	0	0	0	0	0	0	0	0	0	0	0	0	1	0
NRSN1	0	0	0	1	0	0	0	0	0	0	0	0	0	0	0	1	0	1	0	0
NRXN1	0	0	0	0	0	0	0	0	0	0	0	1	0	0	0	1	1	1	1	1
NRXN2	0	0	0	0	0	0	0	0	0	0	0	0	0	0	0	0	0	0	1	0
NRXN3	0	0	0	0	0	0	0	0	0	0	0	0	0	0	0	0	0	0	1	0
NSMCE3	0	0	0	0	0	0	0	0	0	0	0	0	0	0	0	0	0	0	1	0
NTRK1	0	0	0	0	0	0	0	0	0	0	0	0	0	0	0	0	0	0	1	0
NTRK3	0	0	0	0	0	0	0	0	0	0	0	0	0	0	0	0	0	0	1	0
NUAK1	0	0	0	0	0	0	0	0	0	0	0	0	0	0	0	0	0	0	1	0
NUDCD2	0	0	0	0	0	0	0	0	0	0	0	0	0	0	0	0	0	0	1	0
NUP133	0	0	0	0	0	0	0	0	0	0	0	0	0	0	0	0	0	0	1	0
NUP155	0	0	0	0	0	0	0	0	0	0	0	0	0	0	0	0	0	0	1	0
NXF1	0	0	0	0	0	0	0	0	0	0	0	0	0	0	0	0	0	0	1	0
NXPH1	0	0	0	0	0	0	0	0	0	0	0	0	0	0	0	0	0	0	1	0
OFD1	0	0	0	0	0	0	0	0	0	0	0	0	0	0	0	0	0	0	1	0
OPCML	0	0	0	1	0	1	0	0	0	0	0	0	0	0	0	1	0	1	0	0
OPHN1	0	0	0	0	0	0	0	0	0	0	0	0	0	0	0	0	0	0	1	0
OR1C1	0	0	0	0	0	0	0	0	0	0	0	0	0	0	0	0	0	0	1	0
OR2AK2	0	0	0	0	1	0	0	0	0	0	0	0	0	0	0	1	0	1	0	0
OR2M4	0	0	0	0	0	0	0	0	0	0	0	0	0	0	0	0	0	0	1	0
OR2T10	0	0	0	0	0	0	0	0	0	0	0	0	0	0	0	0	0	0	1	0
OR51E2	0	0	0	1	0	0	0	0	0	0	0	0	0	0	0	1	0	1	0	0
OR52M1	0	0	0	0	0	0	0	0	0	0	0	0	0	0	0	0	0	0	1	0
OR5AK2	0	0	0	0	0	0	0	0	0	0	0	0	0	0	0	0	1	1	0	0
OR5B17	0	0	0	0	0	0	0	0	0	0	0	0	0	0	0	0	1	1	0	0
OR6B1	0	0	0	0	1	0	0	0	0	0	0	0	0	0	0	1	0	1	0	0
ORC4	0	0	0	0	0	0	0	0	0	0	0	0	0	0	0	0	1	1	0	0
OSMR	0	0	1	0	0	0	0	0	0	0	0	0	0	0	0	1	0	1	0	0
OSTF1	0	0	0	1	0	0	0	0	0	0	0	0	0	0	0	1	0	1	0	0
OSTN	0	0	0	0	1	0	0	0	0	0	0	0	0	0	0	1	0	1	0	0
OTOF	0	0	0	0	0	0	0	0	0	0	0	1	0	0	0	1	0	1	0	0
OTUD7A	0	0	0	0	0	0	0	0	0	0	0	0	0	0	0	0	0	0	1	0
OTX1	0	0	0	0	0	0	0	0	0	0	0	0	0	0	0	0	0	0	1	0
OVOL1	0	0	0	0	0	0	0	0	0	0	0	0	0	1	0	1	0	1	0	0
OXT	0	1	0	1	0	0	0	1	1	1	0	0	0	0	1	1	1	1	1	1
OXTR	1	1	0	1	0	1	1	1	1	1	0	1	0	0	1	1	1	1	1	1
P2RX3	0	0	0	0	0	0	0	0	0	0	0	0	0	0	0	0	1	1	0	0
P2RX5	0	0	0	0	0	0	0	0	0	0	0	0	0	0	0	0	0	0	1	0
P4HA2	0	0	0	1	0	0	0	0	0	0	0	0	0	0	0	1	0	1	1	1
PAFAH1B2	0	0	0	0	0	0	0	0	0	0	0	0	0	0	0	0	0	0	1	0
PAFAH2	0	0	0	0	0	0	1	0	0	0	0	0	0	0	0	1	0	1	0	0
PAH	0	0	0	0	0	0	0	0	0	0	0	0	0	0	0	0	0	0	1	0
PAK2	0	0	0	0	0	0	0	0	0	0	0	0	0	0	0	0	0	0	1	0
PAPOLG	0	0	0	0	0	0	0	0	0	0	0	0	0	0	0	0	0	0	1	0
PARD3B	0	0	0	0	0	0	0	0	0	0	0	0	0	0	0	0	0	0	1	0
PARVA	0	0	0	0	0	0	0	0	0	0	0	0	0	0	0	0	1	1	0	0
PATJ	0	0	0	0	0	0	0	0	0	0	0	0	0	0	0	0	0	0	1	0
PATL1	0	0	0	0	0	0	0	0	0	0	0	0	0	0	0	0	1	1	0	0
PAX3	0	0	0	0	0	0	0	0	0	0	0	1	0	0	0	1	0	1	0	0
PAX5	0	0	0	0	0	0	0	0	0	0	0	0	0	0	0	0	0	0	1	0
PAX6	0	0	0	0	0	0	0	0	0	0	0	1	0	0	0	1	0	1	0	0
PBX1	0	0	0	0	0	0	0	0	0	0	0	0	0	0	0	0	0	0	1	0
PC	0	0	0	0	0	0	0	0	0	0	0	0	0	0	0	0	0	0	1	0
PCDH1	0	0	0	1	0	0	0	0	0	0	0	0	0	0	0	1	0	1	0	0
PCDH10	0	0	0	0	0	0	0	0	0	0	0	0	0	0	0	0	0	0	1	0
PCDH11X	0	0	0	0	0	0	0	0	0	0	0	0	0	0	0	0	0	0	1	0
PCDH15	0	0	0	1	0	0	0	0	0	0	0	0	0	0	1	1	0	1	1	1
PCDH18	0	1	0	0	0	0	0	0	0	0	0	0	0	0	0	1	0	1	0	0
PCDH9	0	0	0	0	0	0	0	0	0	0	0	0	0	0	0	0	0	0	1	0
PCDHA1	0	0	0	0	0	0	1	0	0	0	0	0	0	0	0	1	0	1	1	1
PCDHA10	0	0	0	0	0	0	0	0	0	0	0	0	0	0	0	0	0	0	1	0
PCDHA11	0	0	0	0	0	0	0	0	0	0	0	0	0	0	0	0	0	0	1	0
PCDHA12	0	0	0	0	0	0	0	0	0	0	0	0	0	0	0	0	0	0	1	0
PCDHA13	0	0	0	0	0	0	0	0	0	0	0	0	0	0	0	0	0	0	1	0
PCDHA2	0	0	0	0	0	0	0	0	0	0	0	0	0	0	0	0	0	0	1	0
PCDHA3	0	0	0	0	0	0	0	0	0	0	0	0	0	0	0	0	0	0	1	0
PCDHA4	0	0	0	0	0	0	0	0	0	0	0	0	0	0	0	0	0	0	1	0
PCDHA5	0	0	0	0	0	0	0	0	0	0	0	0	0	0	0	0	0	0	1	0
PCDHA6	0	0	0	0	0	0	0	0	0	0	0	0	0	0	0	0	0	0	1	0
PCDHA7	0	0	0	0	0	0	0	0	0	0	0	0	0	0	0	0	0	0	1	0
PCDHA8	0	0	0	0	0	0	0	0	0	0	0	0	0	0	0	0	0	0	1	0
PCDHA9	0	0	0	0	0	0	0	0	0	0	0	0	0	0	0	0	0	0	1	0
PCDHAC1	0	0	0	0	0	0	0	0	0	0	0	0	0	0	0	0	0	0	1	0
PCDHAC2	0	0	0	0	0	0	0	0	0	0	0	0	0	0	0	0	0	0	1	0
PCDHB4	0	0	0	0	0	0	1	0	0	0	0	0	0	0	0	1	0	1	0	0
PCLO	0	0	0	0	0	0	0	0	0	0	0	0	0	0	0	0	1	1	1	1
PCM1	0	0	0	0	0	0	0	0	0	0	0	0	0	0	0	0	0	0	1	0
PCP4L1	0	0	0	0	1	0	0	0	0	0	0	0	0	0	0	1	0	1	0	0
PCSK6	0	0	0	0	0	0	0	1	0	0	0	0	0	0	0	1	0	1	0	0
PDCD1	0	0	0	0	0	0	0	0	0	0	0	0	0	0	0	0	0	0	1	0
PDE1C	0	0	0	0	0	0	0	0	0	0	0	0	0	0	0	0	0	0	1	0
PDE3B	0	0	0	0	0	0	0	0	0	0	0	0	0	0	0	0	0	0	1	0
PDE4D	0	0	0	0	0	0	0	0	0	0	0	1	0	0	0	1	0	1	0	0
PDE4DIP	0	0	0	0	0	0	0	0	0	0	0	0	0	0	0	0	1	1	0	0
PDK2	0	0	0	0	0	0	0	0	0	0	0	0	0	0	0	0	0	0	1	0
PEAK1	0	0	1	0	0	0	0	0	0	0	0	0	0	0	0	1	0	1	0	0
PEBP4	0	0	0	0	0	0	0	0	0	0	0	0	0	0	0	0	0	0	1	0
PEPD	0	0	1	0	0	0	0	0	0	0	0	0	0	0	0	1	0	1	0	0
PER1	0	0	0	0	0	0	0	0	0	0	0	0	0	0	0	0	0	0	1	0
PER2	0	0	0	0	0	0	0	0	0	0	0	0	0	0	0	0	0	0	1	0
PEX7	0	0	0	0	0	0	0	0	0	0	0	0	0	0	0	0	0	0	1	0
PGR	0	0	0	1	0	0	0	0	0	0	0	0	0	0	1	1	0	1	0	0
PHACTR1	0	0	0	0	0	0	0	0	0	0	0	0	0	0	0	0	1	1	0	0
PHACTR3	0	0	1	0	0	0	0	0	0	0	0	0	0	0	0	1	0	1	0	0
PHB1	0	0	0	0	0	0	0	0	0	0	0	0	0	0	0	0	0	0	1	0
PHF12	0	0	0	0	0	0	0	0	0	0	0	0	0	0	0	0	0	0	1	0
PHF14	0	0	0	0	0	0	0	0	0	0	0	0	0	0	0	0	0	0	1	0
PHF2	0	0	0	0	0	0	0	0	0	0	0	0	0	0	0	0	1	1	1	1
PHF3	0	0	0	0	0	0	0	0	0	0	0	0	0	0	0	0	0	0	1	0
PHF7	0	0	0	0	0	0	0	0	0	0	0	0	0	0	0	0	0	0	1	0
PHLPP1	0	0	0	0	0	0	0	0	0	0	0	0	0	0	0	0	0	0	1	0
PHRF1	0	0	0	0	0	0	0	0	0	0	0	0	0	0	0	0	0	0	1	0
PIK3CA	0	0	0	0	0	0	0	0	0	0	0	0	0	0	0	0	0	0	1	0
PIK3CG	0	0	0	0	0	0	0	0	0	0	0	0	0	0	0	0	0	0	1	0
PITX1	0	0	0	0	0	0	0	0	0	0	0	0	0	0	0	0	0	0	1	0
PKD1	0	0	0	1	0	0	0	0	0	0	0	0	0	0	1	1	0	1	0	0
PKD2	0	0	0	1	0	0	0	0	0	0	0	0	0	0	0	1	0	1	0	0
PLA2G10	0	0	0	1	0	0	0	0	0	0	0	0	0	0	0	1	0	1	0	0
PLA2G3	0	0	0	0	0	0	1	0	0	0	0	0	0	0	0	1	0	1	0	0
PLA2G5	0	0	0	0	1	0	0	0	0	0	0	0	0	0	0	1	0	1	0	0
PLA2G6	0	0	0	0	0	0	0	0	0	0	0	0	0	0	1	1	0	1	0	0
PLAUR	0	0	0	0	0	0	0	0	0	0	0	0	0	0	0	0	0	0	1	0
PLCB1	0	0	0	0	0	0	0	0	0	0	0	0	0	0	0	0	0	0	1	0
PLCD4	0	0	0	0	0	0	0	0	0	0	0	0	0	0	0	0	0	0	1	0
PLCL1	0	0	0	0	0	0	0	0	0	0	0	0	0	0	1	1	0	1	0	0
PLEKHA8	0	0	0	0	0	0	0	0	0	0	0	0	0	0	0	0	0	0	1	0
PLEKHH1	0	0	0	0	0	0	1	0	0	0	0	0	0	0	0	1	0	1	0	0
PLET1	0	0	0	0	0	0	0	0	0	0	0	0	0	0	0	0	1	1	0	0
PLN	0	0	0	0	1	0	0	0	0	0	0	0	0	0	0	1	0	1	1	1
PLPPR4	0	0	0	0	0	0	0	0	0	0	0	0	0	0	0	0	0	0	1	0
PLXNA1	0	0	0	0	0	0	0	0	0	0	0	0	1	0	0	1	0	1	0	0
PLXNA3	0	0	0	0	0	0	0	0	0	0	0	0	0	0	0	0	0	0	1	0
PLXNA4	0	0	0	0	0	0	0	0	0	0	0	0	0	0	0	0	0	0	1	0
PLXNB1	0	0	0	0	0	0	0	0	0	0	0	0	0	0	0	0	0	0	1	0
PLXNC1	0	0	0	0	0	0	0	0	0	0	0	0	1	0	0	1	0	1	0	0
PNLIPRP3	0	0	0	0	1	0	0	0	0	0	0	0	0	0	0	1	0	1	0	0
PNPLA7	0	0	0	0	0	0	0	0	0	0	0	0	0	0	0	0	0	0	1	0
POLA2	0	0	0	0	0	0	0	0	0	0	0	0	0	0	0	0	0	0	1	0
POLI	0	0	0	0	0	0	0	0	0	0	0	1	0	0	0	1	0	1	0	0
POLR1E	0	0	0	0	0	0	0	0	0	0	0	1	0	0	0	1	0	1	0	0
POMT1	0	0	0	0	0	0	0	0	0	0	0	0	0	0	0	0	0	0	1	0
PON1	0	0	0	0	0	0	0	0	0	0	0	0	0	0	0	0	0	0	1	0
POT1	0	0	0	0	0	0	0	0	0	0	0	0	0	0	0	0	0	0	1	0
PPFIA1	0	0	0	0	0	0	0	0	0	0	0	0	0	0	0	0	0	0	1	0
PPP1R1B	0	0	0	0	0	0	0	0	0	0	0	0	1	0	0	1	0	1	1	1
PPP1R9B	0	0	0	0	0	0	0	0	0	0	0	0	0	0	0	0	0	0	1	0
PPP2CA	0	0	0	0	0	0	0	0	0	0	0	1	0	0	0	1	0	1	0	0
PPP2R1B	0	0	0	0	0	0	0	0	0	0	0	0	0	0	0	0	0	0	1	0
PPP5C	0	0	0	0	0	0	0	0	0	0	0	0	0	0	0	0	0	0	1	0
PRDM13	0	0	0	0	0	0	0	0	0	0	0	0	0	0	0	0	1	1	0	0
PREX1	0	0	0	0	0	0	0	0	0	0	0	0	0	0	0	0	0	0	1	0
PRICKLE1	0	0	0	0	0	0	0	0	0	0	0	0	0	0	0	0	0	0	1	0
PRICKLE2	0	0	0	0	0	0	0	0	0	0	0	0	0	0	0	0	0	0	1	0
PRIMPOL	0	0	0	1	0	0	0	0	0	0	0	0	0	0	0	1	0	1	0	0
PRKAB2	0	0	0	0	0	0	0	0	0	0	0	0	0	0	0	0	1	1	0	0
PRKAG1	0	0	0	0	0	0	0	0	0	0	0	0	0	0	0	0	1	1	0	0
PRKAR1B	0	0	0	0	0	0	0	0	0	0	0	0	0	0	0	0	0	0	1	0
PRKCA	0	0	0	0	0	0	0	0	0	0	0	0	0	0	0	0	0	0	1	0
PRKCB	0	0	0	0	0	0	0	0	0	0	0	0	0	0	0	0	0	0	1	0
PRKCZ	0	0	0	0	0	1	0	0	0	0	0	0	0	0	0	1	0	1	0	0
PRKD2	0	0	0	0	0	0	0	0	0	0	0	0	0	0	0	0	0	0	1	0
PRKDC	0	0	0	1	0	0	0	0	0	0	0	0	0	0	0	1	0	1	1	1
PRKG2	0	0	0	0	0	0	0	0	0	0	0	1	0	0	0	1	0	1	0	0
PRKN	0	0	0	0	0	0	0	0	0	0	0	0	0	0	0	0	0	0	1	0
PROX1	0	0	0	0	0	0	0	0	0	0	0	0	1	0	0	1	0	1	0	0
PRPF39	0	0	0	0	0	0	0	0	0	0	0	0	0	0	0	0	0	0	1	0
PRR14L	0	0	0	0	0	0	0	0	0	0	0	0	0	0	0	0	0	0	1	0
PRR25	0	0	0	0	0	0	0	0	0	0	0	0	0	0	0	0	0	0	1	0
PRUNE2	0	0	0	0	0	0	0	0	0	0	0	0	0	0	0	0	0	0	1	0
PSD3	0	0	0	0	0	0	0	0	0	0	0	0	0	0	0	0	0	0	1	0
PSD4	0	0	0	1	0	0	0	0	0	0	0	0	0	0	0	1	0	1	0	0
PSMD11	0	0	0	0	0	0	0	0	0	0	0	0	0	0	0	0	0	0	1	0
PSMD6	0	0	0	0	0	0	0	0	0	0	0	0	0	0	0	0	0	0	1	0
PSORS1C2	0	0	0	0	1	0	0	0	0	0	0	0	0	0	0	1	0	1	0	0
PTBP2	0	0	0	0	0	0	0	0	0	0	0	0	0	0	0	0	0	0	1	0
PTCHD1	0	0	0	0	0	0	0	0	0	0	0	0	0	0	0	0	0	0	1	0
PTCHD1-AS	0	0	0	0	0	0	0	0	0	0	0	0	0	0	0	0	0	0	1	0
PTDSS1	0	0	0	0	0	0	0	0	0	0	0	0	0	0	0	0	0	0	1	0
PTGFRN	0	0	0	1	0	0	0	0	0	0	0	0	0	0	0	1	0	1	0	0
PTGS2	0	0	0	0	0	0	0	0	0	0	0	0	0	0	0	0	0	0	1	0
PTH	0	0	0	0	0	0	0	0	0	0	0	0	0	0	0	0	1	1	0	0
PTK7	0	0	0	0	0	0	0	0	0	0	0	0	0	0	0	0	0	0	1	0
PTPN3	0	0	1	0	0	0	0	0	0	0	0	0	0	0	0	1	0	1	0	0
PTPRB	0	0	0	0	0	0	0	0	0	0	0	0	0	0	0	0	0	0	1	0
PTPRC	0	0	0	0	0	0	0	0	0	0	0	0	0	0	0	0	0	0	1	0
PTPRN2	0	0	0	1	0	0	0	0	0	0	0	0	0	0	0	1	0	1	0	0
PTPRS	0	0	0	0	0	0	1	0	0	0	0	0	0	0	1	1	0	1	0	0
PTPRT	0	0	0	0	0	0	0	0	0	0	0	0	0	0	0	0	0	0	1	0
PXDN	0	0	0	1	0	0	0	0	0	0	0	0	0	0	0	1	0	1	1	1
PYHIN1	0	0	0	0	0	0	0	0	0	0	0	0	0	0	0	0	0	0	1	0
QRICH1	0	0	0	0	0	0	0	0	0	0	0	0	0	0	0	0	0	0	1	0
RAB11B	0	0	0	1	0	0	0	0	0	0	0	0	0	0	0	1	0	1	0	0
RAB11FIP5	0	0	0	0	0	0	0	0	0	0	0	0	0	0	0	0	0	0	1	0
RAB2A	0	0	0	0	0	0	0	0	0	0	0	0	0	0	0	0	0	0	1	0
RAB39B	0	0	0	0	0	0	0	0	0	0	0	0	0	0	0	0	0	0	1	0
RAB3IL1	0	0	0	1	0	0	0	0	0	0	0	0	0	0	0	1	0	1	0	0
RAB43	0	0	0	0	0	0	0	0	0	0	0	0	0	0	0	0	0	0	1	0
RAD21L1	0	0	0	0	0	0	0	0	0	0	0	0	0	0	0	0	0	0	1	0
RAD51B	0	0	0	0	0	0	1	0	0	0	0	0	0	0	0	1	0	1	0	0
RALGAPB	0	0	0	0	0	0	0	0	0	0	0	0	0	0	0	0	0	0	1	0
RANBP17	0	0	0	0	0	0	0	0	0	0	0	0	0	0	0	0	0	0	1	0
RAPGEF4	0	0	0	0	0	0	0	0	0	0	0	0	0	0	0	0	0	0	1	0
RARRES2	0	0	0	0	1	0	0	0	0	0	0	0	0	0	0	1	0	1	0	0
RASSF5	0	0	0	0	0	0	0	0	0	0	0	0	0	0	0	0	0	0	1	0
RBBP5	0	0	0	0	0	0	0	0	0	0	0	0	0	0	0	0	0	0	1	0
RBFOX1	0	0	0	0	0	0	0	0	0	0	0	0	0	0	0	0	0	0	1	0
RBM27	0	0	0	0	0	0	0	0	0	0	0	0	0	0	0	0	0	0	1	0
RCC1L	0	0	0	1	0	0	0	0	0	0	0	0	0	0	0	1	0	1	0	0
RDH11	0	0	0	0	0	0	1	0	0	0	0	0	0	0	0	1	0	1	0	0
RDH12	0	0	0	0	0	0	1	0	0	0	0	0	0	0	0	1	0	1	0	0
REEP3	0	0	0	0	0	0	0	0	0	0	0	0	0	0	0	0	0	0	1	0
REL	0	0	0	0	0	0	0	0	0	0	0	0	0	0	0	0	1	1	0	0
RELA	0	0	0	0	0	0	0	0	0	0	0	0	0	0	0	0	1	1	0	0
RELB	0	0	0	0	0	0	0	0	0	0	0	0	0	0	0	0	1	1	0	0
RELN	0	0	0	0	0	0	0	0	0	0	0	0	0	0	0	0	0	0	1	0
RESF1	0	0	1	0	0	0	0	0	0	0	0	0	0	0	0	1	0	1	0	0
RFX3	0	0	0	0	0	0	0	0	0	0	0	0	0	0	0	0	0	0	1	0
RGS7	0	0	0	0	0	0	0	0	0	0	0	0	0	0	0	0	0	0	1	0
RHOXF1	0	0	0	0	0	0	0	0	0	0	0	0	0	0	0	0	0	0	1	0
RIMS1	0	0	0	0	0	0	0	0	0	0	0	0	0	0	0	0	0	0	1	0
RIMS3	0	0	0	0	0	0	0	0	0	0	0	0	0	0	0	0	0	0	1	0
RIT2	0	0	0	0	0	0	0	0	0	0	0	0	0	0	0	0	0	0	1	0
RNF111	0	0	0	0	0	0	0	0	0	0	0	0	0	0	1	1	0	1	0	0
RNF182	0	0	0	0	1	0	0	0	0	0	0	0	0	0	0	1	0	1	0	0
RNF25	0	0	0	0	0	0	0	0	0	0	0	0	0	0	0	0	0	0	1	0
RNF38	0	0	0	0	0	0	0	0	0	0	0	0	0	0	0	0	0	0	1	0
RNF6	0	0	0	1	0	0	0	0	0	0	0	0	0	0	0	1	0	1	0	0
RNPC3	0	0	0	0	0	0	0	0	0	0	0	1	0	0	0	1	0	1	0	0
ROBO1	0	0	0	0	0	0	0	0	0	0	0	0	1	0	0	1	0	1	0	0
ROBO2	0	0	0	0	0	0	0	0	0	0	0	0	0	0	0	0	0	0	1	0
RP11-1407O15.2	0	0	0	0	0	0	0	0	0	0	0	0	0	0	0	0	0	0	1	0
RPH3A	0	0	0	0	0	0	0	0	0	0	0	0	0	0	0	0	0	0	1	0
RPL10	0	0	0	0	0	0	0	0	0	0	0	0	0	0	0	0	0	0	1	0
RPL3	0	0	0	0	0	0	0	0	0	0	0	1	0	0	0	1	0	1	0	0
RPL4	0	0	0	1	0	0	0	0	0	0	0	0	0	0	0	1	0	1	0	0
RPS10P2-AS1	0	0	0	0	0	0	0	0	0	0	0	0	0	0	0	0	0	0	1	0
RPS28	0	0	0	1	0	0	0	0	0	0	0	0	0	0	0	1	0	1	0	0
RPS6KA2	0	0	0	0	0	0	0	0	0	0	0	0	0	0	0	0	0	0	1	0
RSPH3	0	0	0	0	0	0	0	0	0	0	0	0	1	0	0	1	0	1	0	0
RUNX1T1	0	0	0	0	0	0	0	0	0	0	0	0	0	0	0	0	0	0	1	0
S100A6	0	0	0	1	0	0	0	0	0	0	0	0	0	0	0	1	0	1	0	0
S100A9	0	0	0	0	1	0	0	0	0	0	0	0	0	0	0	1	0	1	0	0
SAE1	0	0	0	0	0	0	0	0	0	0	0	0	0	0	0	0	0	0	1	0
SALL2	0	0	1	0	0	0	0	0	0	0	0	0	0	0	0	1	0	1	0	0
SAMD11	0	0	0	0	0	0	0	0	0	0	0	0	0	0	0	0	0	0	1	0
SASH1	0	0	0	0	0	0	0	0	0	0	0	0	0	0	0	0	0	0	1	0
SBF1	0	0	0	0	0	0	0	0	0	0	0	0	0	0	0	0	0	0	1	0
SCAF1	0	0	0	0	0	0	0	0	0	0	0	0	0	0	0	0	0	0	1	0
SCFD2	0	0	0	0	0	0	0	0	0	0	0	0	0	0	0	0	0	0	1	0
SCGB3A2	0	0	0	0	1	0	0	0	0	0	0	0	0	0	0	1	0	1	0	0
SCGN	0	0	0	0	0	0	0	0	0	0	0	0	0	0	0	0	0	0	1	0
SCN2A	0	0	0	0	0	0	0	0	0	0	0	0	0	0	0	0	0	0	1	0
SCN4A	0	0	1	0	0	0	0	0	0	0	0	0	0	0	0	1	0	1	1	1
SCN8A	0	0	0	0	0	0	0	0	0	0	0	0	0	0	0	0	0	0	1	0
SCN9A	0	0	0	0	0	0	1	1	0	0	0	0	1	0	0	1	0	1	1	1
SCP2	0	0	0	0	0	0	0	0	0	0	0	0	0	0	0	0	0	0	1	0
SDC2	0	0	0	0	0	0	0	0	0	0	0	0	0	0	0	0	0	0	1	0
SELENBP1	0	0	1	0	0	0	0	0	0	0	0	0	0	0	0	1	0	1	0	0
SEMA3A	0	0	0	0	0	0	0	0	0	0	1	0	0	0	0	1	0	1	0	0
SEMA3D	0	0	0	1	0	0	0	0	0	0	0	0	0	0	0	1	0	1	0	0
SEMA3E	0	0	0	0	0	0	0	0	0	0	0	0	0	0	1	1	0	1	0	0
SEMA3F	0	0	0	0	0	0	0	0	0	0	0	0	0	0	1	1	0	1	0	0
SEMA5A	0	0	0	0	0	0	0	0	0	0	0	0	0	0	0	0	0	0	1	0
SEMA6A	0	1	0	0	0	0	0	0	0	0	0	0	0	0	0	1	0	1	0	0
SENP1	0	0	0	0	0	0	0	0	0	0	0	0	0	0	0	0	0	0	1	0
SERINC4	0	0	0	0	1	0	0	0	0	0	0	0	0	0	0	1	0	1	0	0
SERPINA5	0	0	0	1	0	0	0	0	0	0	0	0	0	0	0	1	0	1	0	0
SERPINE1	0	0	0	0	0	0	0	0	0	0	0	0	0	0	0	0	0	0	1	0
SERPING1	0	0	0	0	0	0	0	0	0	0	0	0	0	0	0	0	1	1	0	0
SET	0	0	0	0	0	0	0	0	0	0	0	0	0	0	0	0	0	0	1	0
SETBP1	0	0	0	0	0	0	0	0	0	0	0	1	0	0	0	1	1	1	1	1
SETD2	0	0	0	0	0	0	0	0	0	0	0	0	0	0	0	0	0	0	1	0
SETDB1	0	0	0	0	0	0	0	0	0	0	0	0	0	0	0	0	0	0	1	0
SETDB2	0	0	0	0	0	0	0	0	0	0	0	0	0	0	0	0	0	0	1	0
SEZ6L	0	0	0	1	0	0	0	0	0	0	0	0	0	0	0	1	0	1	0	0
SEZ6L2	0	0	0	0	0	0	0	0	0	0	0	0	0	0	0	0	0	0	1	0
SF3B1	0	0	0	0	0	0	0	0	0	0	0	1	0	0	0	1	0	1	1	1
SGSM3	0	0	0	0	0	0	0	0	0	0	0	0	0	0	0	0	0	0	1	0
SH3RF1	0	0	0	0	0	0	0	0	0	0	0	0	0	0	0	0	0	0	1	0
SH3RF3	0	0	0	0	0	0	0	0	0	0	0	0	0	0	0	0	0	0	1	0
SH3YL1	0	0	0	1	0	0	0	0	0	0	0	0	0	0	0	1	0	1	0	0
SHANK1	0	0	0	0	0	0	0	0	0	0	0	0	0	0	0	0	0	0	1	0
SHANK2	0	0	0	0	0	0	0	0	0	0	0	0	0	0	0	0	0	0	1	0
SHCBP1L	0	0	0	1	0	0	0	0	0	0	0	0	0	0	0	1	0	1	0	0
SHOX	0	0	0	0	0	0	0	0	0	0	0	0	0	0	0	0	0	0	1	0
SIM1	0	0	0	0	0	0	0	0	0	0	0	0	0	0	0	0	1	1	0	0
SIPA1L1	0	0	0	0	0	0	0	0	0	0	0	0	0	0	0	0	1	1	0	0
SKI	0	0	0	0	0	0	0	0	0	0	0	0	0	0	0	0	0	0	1	0
SKIC2	0	0	0	1	0	0	0	0	0	0	0	0	0	0	0	1	0	1	0	0
SLC12A5	0	0	0	0	0	0	0	0	0	0	0	0	0	0	0	0	0	0	1	0
SLC1A1	0	0	0	0	0	0	0	0	0	0	0	0	0	0	0	0	0	0	1	0
SLC1A2	0	0	0	0	0	0	0	0	0	0	0	0	0	0	0	0	0	0	1	0
SLC22A15	0	0	0	0	0	0	0	0	0	0	0	0	0	0	0	0	0	0	1	0
SLC22A9	0	0	0	0	0	0	0	0	0	0	0	0	0	0	0	0	0	0	1	0
SLC23A1	0	0	0	0	0	0	0	0	0	0	0	0	0	0	1	1	0	1	1	1
SLC24A2	0	0	0	0	0	0	0	0	0	0	0	0	0	0	0	0	0	0	1	0
SLC25A12	0	0	0	0	0	0	0	0	0	0	0	0	0	0	0	0	0	0	1	0
SLC25A27	0	0	0	0	0	0	0	0	0	0	0	0	0	0	0	0	0	0	1	0
SLC25A3	0	0	0	0	0	0	0	0	0	0	0	0	0	1	0	1	0	1	0	0
SLC25A39	0	0	0	0	0	0	0	0	0	0	0	0	0	0	0	0	0	0	1	0
SLC27A4	0	0	0	0	0	0	0	0	0	0	0	0	0	0	0	0	0	0	1	0
SLC29A4	0	0	0	0	0	0	0	0	0	0	0	0	0	0	0	0	0	0	1	0
SLC35A2	0	0	0	1	0	0	0	0	0	0	0	0	0	0	0	1	0	1	0	0
SLC35B1	0	0	0	0	0	0	0	0	0	0	0	0	0	0	0	0	0	0	1	0
SLC35G1	0	0	0	0	0	0	0	0	0	0	0	0	0	0	0	0	0	0	1	0
SLC38A10	0	0	0	0	0	0	0	0	0	0	0	0	0	0	0	0	0	0	1	0
SLC38A9	0	0	0	1	0	0	0	0	0	0	0	0	0	0	0	1	0	1	0	0
SLC43A1	0	0	0	0	0	0	0	0	0	0	0	0	0	0	0	0	1	1	0	0
SLC4A10	0	0	0	0	0	0	0	0	0	0	0	0	0	0	0	0	0	0	1	0
SLC6A1	0	1	0	0	0	0	0	0	0	0	0	0	0	0	0	1	0	1	0	0
SLC6A3	0	0	0	0	0	0	0	0	0	0	0	0	0	0	0	0	0	0	1	0
SLC6A4	0	0	0	1	0	0	0	0	0	0	0	0	0	0	0	1	1	1	1	1
SLC6A5	0	0	0	0	0	0	0	0	0	0	1	0	0	0	0	1	0	1	0	0
SLC6A8	0	0	0	0	0	0	0	0	0	0	0	0	0	0	0	0	0	0	1	0
SLC7A3	0	0	0	0	0	0	0	0	0	0	0	0	0	0	0	0	0	0	1	0
SLC7A5	0	0	0	0	0	0	0	0	0	0	0	0	0	0	0	0	0	0	1	0
SLC7A7	0	0	0	0	0	0	0	0	0	0	0	0	0	0	0	0	0	0	1	0
SLC9A5	0	0	0	0	0	0	0	0	0	0	0	0	1	0	0	1	0	1	0	0
SLC9A9	0	0	0	0	0	0	0	0	0	0	0	0	0	0	0	0	0	0	1	0
SLCO1B3	0	0	0	0	0	0	0	0	0	0	0	0	0	0	0	0	0	0	1	0
SLFN5	0	0	0	0	0	0	0	0	0	0	0	0	0	0	0	0	0	0	1	0
SLIT1	0	0	0	0	0	0	0	0	0	0	0	0	1	0	0	1	0	1	0	0
SLITRK5	0	0	0	0	0	0	0	0	0	0	0	0	0	0	0	0	0	0	1	0
SLX4IP	0	0	0	1	0	0	0	0	0	0	0	0	0	0	0	1	0	1	0	0
SMAD4	0	0	0	0	0	0	0	0	0	0	0	0	0	0	0	0	0	0	1	0
SMARCA4	0	0	0	0	0	0	0	0	0	0	0	0	0	0	0	0	0	0	1	0
SMG6	0	0	0	0	0	0	0	0	0	0	0	0	0	0	0	0	0	0	1	0
SMIM13	0	0	0	0	0	0	0	0	0	0	0	0	0	0	0	0	1	1	0	0
SMPDL3A	0	0	0	1	0	0	0	0	0	0	0	0	0	0	0	1	0	1	0	0
SMTNL1	0	0	0	0	0	0	0	0	0	0	0	0	0	0	0	0	1	1	0	0
SMURF1	0	0	0	0	0	0	0	0	0	0	0	0	0	0	0	0	0	0	1	0
SNAI1	0	0	0	0	0	0	0	0	0	0	0	1	0	0	0	1	0	1	0	0
SNAI2	0	0	0	0	0	0	0	0	0	0	0	1	0	0	0	1	0	1	0	0
SNAP25	0	0	0	0	0	0	0	0	0	0	0	0	0	0	0	0	0	0	1	0
SNAP29	0	0	0	0	0	0	0	0	0	0	0	1	0	0	0	1	0	1	0	0
SNCAIP	0	0	0	0	0	0	0	0	0	0	0	0	0	0	0	0	0	0	1	0
SND1	0	0	0	0	0	0	0	0	0	0	0	0	0	0	0	0	0	0	1	0
SNRPD1	0	0	0	0	0	0	0	0	0	0	0	1	0	0	0	1	0	1	0	0
SNTG2	0	0	0	1	0	0	0	0	0	0	0	0	0	0	0	1	0	1	1	1
SNX15	0	0	0	1	0	0	0	0	0	0	0	0	0	0	0	1	0	1	0	0
SNX5	0	0	0	0	0	0	0	0	0	0	0	0	0	0	0	0	0	0	1	0
SOCS6	0	0	0	0	1	0	0	0	0	0	0	0	0	0	0	1	0	1	0	0
SOD1	0	0	0	0	0	0	0	0	0	0	0	0	0	0	0	0	0	0	1	0
SORCS1	0	0	0	1	0	0	0	0	0	0	0	0	0	0	0	1	0	1	0	0
SORCS3	0	0	0	0	0	0	0	0	0	0	0	0	0	0	0	0	0	0	1	0
SOS2	0	0	0	0	0	0	0	0	0	0	0	0	0	0	0	0	0	0	1	0
SOX10	0	0	0	0	0	0	0	0	0	0	0	1	0	0	0	1	0	1	0	0
SOX2	0	0	0	0	0	0	0	0	0	0	0	1	0	0	0	1	0	1	0	0
SOX30	0	0	0	0	1	0	0	0	0	0	0	0	0	0	0	1	0	1	0	0
SOX6	0	0	0	0	0	0	0	0	0	0	0	0	1	0	0	1	0	1	0	0
SP8	0	0	0	0	0	0	0	0	0	0	0	0	1	0	0	1	0	1	0	0
SPAG4	0	0	0	0	1	0	0	0	0	0	0	0	0	0	0	1	0	1	0	0
SPAG5	0	0	0	0	0	0	0	0	0	0	0	0	0	0	0	0	1	1	0	0
SPARCL1	0	0	0	0	0	0	0	0	0	0	0	0	0	0	0	0	0	0	1	0
SPAST	0	0	0	0	0	0	0	0	0	0	0	0	0	0	0	0	0	0	1	0
SPATA3	0	0	0	0	1	0	0	0	0	0	0	0	0	0	0	1	0	1	0	0
SPATA7	0	0	0	0	1	0	0	0	0	0	0	0	0	0	0	1	0	1	0	0
SPATA9	0	0	0	0	1	0	0	0	0	0	0	0	0	0	0	1	0	1	0	0
SPEN	0	0	0	0	0	0	0	0	0	0	0	0	0	0	0	0	0	0	1	0
SPINK5	0	0	0	0	1	0	0	0	0	0	0	0	0	0	0	1	0	1	0	0
SPINK6	0	0	0	0	1	0	0	0	0	0	0	0	0	0	0	1	0	1	0	0
SPP2	0	0	0	0	0	0	0	0	0	0	0	0	0	0	0	0	0	0	1	0
SPRY2	0	0	0	0	0	0	0	0	0	0	0	0	0	0	0	0	0	0	1	0
SRCAP	0	0	0	0	0	0	0	0	0	0	0	0	0	0	0	0	0	0	1	0
SRGAP2	0	0	0	0	0	0	0	0	0	0	0	0	1	0	0	1	0	1	0	0
SRGAP3	0	0	0	0	0	0	0	0	0	0	0	0	0	0	0	0	0	0	1	0
SRPRA	0	0	0	0	0	0	0	0	0	0	0	0	0	0	0	0	0	0	1	0
SRPX2	0	0	0	0	0	0	0	0	0	0	0	0	1	0	0	1	0	1	0	0
SRSF11	0	0	0	0	0	0	0	0	0	0	0	0	0	0	0	0	0	0	1	0
SSH2	0	0	1	0	0	0	0	0	0	0	0	0	0	0	0	1	0	1	0	0
SSRP1	0	0	0	0	0	0	0	0	0	0	0	0	0	0	0	0	1	1	1	1
ST7	0	0	0	0	0	0	0	0	0	0	0	0	0	0	0	0	0	0	1	0
ST8SIA2	0	0	0	0	0	0	0	0	0	0	0	0	0	0	0	0	0	0	1	0
STAB1	0	0	1	0	0	0	0	0	0	0	0	0	0	0	0	1	0	1	0	0
STAC	0	0	0	1	0	0	0	0	0	0	0	0	0	0	0	1	0	1	0	0
STARD9	0	0	0	0	0	0	0	0	0	0	0	0	1	0	0	1	0	1	0	0
STK26	0	0	0	1	0	0	0	0	0	0	0	0	0	0	0	1	0	1	0	0
STK3	0	0	0	0	0	0	0	0	0	0	0	0	0	0	1	1	0	1	0	0
STK39	0	0	0	0	0	0	0	0	0	0	0	0	0	0	0	0	0	0	1	0
STX1A	0	0	0	0	0	0	0	0	0	0	0	0	0	1	0	1	0	1	1	1
STX3	0	0	0	0	1	0	0	0	0	0	0	0	0	0	0	1	0	1	0	0
STX5	0	0	0	0	0	0	0	0	0	0	0	0	0	1	0	1	0	1	0	0
STX6	0	0	0	0	0	0	0	0	0	0	0	0	0	1	0	1	0	1	0	0
STXBP5	0	0	0	0	0	0	0	0	0	0	0	0	0	0	0	0	0	0	1	0
STYK1	0	0	0	0	0	0	0	0	0	0	0	0	0	0	0	0	0	0	1	0
SULT1C4	0	0	0	1	0	0	0	0	0	0	0	0	0	0	0	1	0	1	0	0
SYAP1	0	0	0	0	0	0	0	0	0	0	0	0	0	0	0	0	0	0	1	0
SYBU	0	0	0	0	0	0	0	0	0	0	0	0	0	0	0	0	0	0	1	0
SYCE1	0	0	0	0	0	0	0	0	0	0	0	0	0	0	0	0	0	0	1	0
SYN1	0	0	0	0	0	0	0	0	0	0	0	0	0	0	0	0	0	0	1	0
SYN2	0	0	0	0	0	0	0	0	0	0	0	0	0	0	0	0	0	0	1	0
SYNCRIP	0	0	0	0	0	0	0	0	0	0	0	0	0	0	0	0	0	0	1	0
SYNE1	0	0	1	0	1	0	0	0	0	0	0	0	0	0	0	1	0	1	1	1
SYNJ1	0	0	0	0	0	0	0	0	0	0	0	0	0	0	0	0	0	0	1	0
SYP	0	0	0	0	0	0	0	0	0	0	0	0	0	0	0	0	0	0	1	0
SYPL1	0	0	0	0	1	0	0	0	0	0	0	0	0	0	0	1	0	1	0	0
SYS1	0	0	0	0	0	0	0	0	0	0	0	0	0	1	0	1	0	1	0	0
SYT17	0	0	0	0	0	0	0	0	0	0	0	0	0	0	0	0	0	0	1	0
TAF1C	0	0	0	0	0	0	0	0	0	0	0	0	0	0	0	0	0	0	1	0
TAF6	0	0	0	0	0	0	0	0	0	0	0	0	0	0	0	0	0	0	1	0
TANGO2	0	0	0	1	0	0	0	0	0	0	0	0	0	0	0	1	0	1	0	0
TANK	0	0	0	0	1	0	0	0	0	0	0	0	0	0	0	1	0	1	0	0
TAOK2	0	0	0	0	0	0	0	0	0	0	0	0	0	0	0	0	0	0	1	0
TBC1D24	0	0	0	0	0	0	0	0	0	0	0	0	0	1	0	1	0	1	0	0
TBC1D31	0	0	0	0	0	0	0	0	0	0	0	0	0	0	0	0	0	0	1	0
TBC1D5	0	0	0	0	0	0	0	0	0	0	0	0	0	0	0	0	0	0	1	0
TBCEL	0	0	0	0	0	0	0	0	0	0	0	0	0	0	0	0	0	0	1	0
TBL1X	0	0	0	0	0	0	0	0	0	0	0	0	0	0	0	0	0	0	1	0
TBL1XR1	0	0	0	0	0	0	0	0	0	0	0	0	0	0	0	0	0	0	1	0
TBL2	0	0	0	0	0	0	0	0	0	0	0	1	0	0	0	1	1	1	0	1
TBR1	0	0	0	0	0	0	0	0	0	0	0	0	0	0	0	0	0	0	1	0
TBX22	0	0	0	0	0	0	0	0	0	0	0	0	0	0	0	0	0	0	1	0
TBXAS1	0	0	0	0	0	0	0	0	0	0	0	1	0	0	0	1	0	1	0	0
TCF25	0	0	1	0	0	0	0	0	0	0	0	0	0	0	0	1	0	1	0	0
TCF7L2	0	0	0	0	0	0	0	0	0	0	0	0	0	0	0	0	0	0	1	0
TCN1	0	0	0	0	1	0	0	0	0	0	0	0	0	0	0	1	0	1	0	0
TCOF1	0	0	0	0	0	0	0	0	0	0	0	1	0	0	0	1	0	1	0	0
TCTN1	0	0	0	0	0	1	0	0	0	0	0	0	0	0	0	1	0	1	0	0
TDO2	0	0	0	0	0	0	0	0	0	0	0	0	0	0	0	0	0	0	1	0
TECTA	0	0	0	0	0	0	0	0	0	0	0	0	0	0	0	0	0	0	1	0
TEK	0	0	0	0	0	0	0	0	0	0	0	0	0	0	0	0	0	0	1	0
TERB2	0	0	0	0	0	0	0	0	0	0	0	0	0	0	0	0	0	0	1	0
TERF2	0	0	0	0	0	0	0	0	0	0	0	0	0	0	0	0	0	0	1	0
TET2	0	0	0	0	0	0	0	0	0	0	0	0	0	0	0	0	0	0	1	0
TFB2M	0	0	0	0	0	0	0	0	0	0	0	0	0	0	0	0	0	0	1	0
TGM1	0	0	0	0	0	0	0	0	0	0	0	0	0	0	0	0	0	0	1	0
THAP4	0	0	0	1	0	0	0	0	0	0	0	0	0	0	0	1	0	1	0	0
THBS1	0	0	0	0	0	0	0	0	0	0	0	0	0	0	0	0	0	0	1	0
THNSL2	0	0	0	1	0	0	0	0	0	0	0	0	0	0	0	1	0	1	0	0
THOC5	0	0	0	1	0	0	0	0	0	0	0	0	0	0	0	1	0	1	0	0
THRA	0	0	0	0	0	0	0	0	0	0	0	0	0	0	0	0	0	0	1	0
THTPA	0	0	0	0	1	0	0	0	0	0	0	0	0	0	0	1	0	1	0	0
TIAM2	0	0	0	1	0	0	0	0	0	0	0	0	0	0	0	1	0	1	0	0
TIMM10	0	0	0	0	0	0	0	0	0	0	0	0	0	0	0	0	1	1	0	0
TLE3	0	0	0	0	0	0	0	0	0	0	0	0	0	0	0	0	0	0	1	0
TLR7	0	0	0	0	0	0	0	0	0	0	0	0	0	1	0	1	0	1	0	0
TM4SF19	0	0	0	0	0	0	0	0	0	0	0	0	0	0	0	0	0	0	1	0
TM9SF4	0	0	0	0	0	0	0	0	0	0	0	0	0	0	0	0	0	0	1	0
TMEM132A	0	0	0	1	0	0	0	0	0	0	0	0	0	0	0	1	0	1	0	0
TMEM132C	0	0	0	1	0	0	0	0	0	0	0	0	0	0	0	1	0	1	0	0
TMEM134	0	0	0	0	0	0	0	0	0	0	0	0	0	0	0	0	0	0	1	0
TMEM176B	0	0	0	1	1	0	0	0	0	0	0	0	0	0	0	1	0	1	0	0
TMEM178B	0	0	0	1	0	0	0	0	0	0	0	0	0	0	0	1	0	1	0	0
TMEM18	0	0	0	1	0	0	0	0	0	0	0	0	0	0	0	1	0	1	0	0
TMEM192	0	0	1	0	0	0	0	0	0	0	0	0	0	0	0	1	0	1	0	0
TMEM39B	0	0	0	0	0	0	0	0	0	0	0	0	0	0	0	0	0	0	1	0
TMEM41B	0	0	0	1	0	0	0	0	0	0	0	0	0	0	0	1	0	1	0	0
TMEM42	0	0	0	1	0	0	0	0	0	0	0	0	0	0	0	1	0	1	0	0
TMEM74	0	0	0	1	0	0	0	0	0	0	0	0	0	0	0	1	0	1	0	0
TMLHE	0	0	0	0	0	0	0	0	0	0	0	0	0	0	0	0	0	0	1	0
TMPRSS11D	0	0	0	0	1	0	0	0	0	0	0	0	0	0	0	1	0	1	0	0
TMPRSS5	0	0	0	0	0	0	0	0	0	0	0	0	0	0	0	0	1	1	0	0
TMX2	0	0	0	0	0	0	0	0	0	0	0	0	0	0	0	0	1	1	0	0
TMX3	0	0	0	1	0	0	0	0	0	0	0	0	0	0	0	1	0	1	0	0
TNFRSF13C	0	0	0	1	0	0	0	0	0	0	0	0	0	0	0	1	0	1	0	0
TNKS1BP1	0	0	0	0	0	0	0	0	0	0	0	0	0	0	0	0	1	1	0	0
TNP1	0	0	0	0	1	0	0	0	0	0	0	0	0	0	0	1	0	1	0	0
TNPO3	0	0	0	0	0	0	0	0	0	0	0	0	0	0	0	0	0	0	1	0
TNRC6B	0	0	0	0	0	0	0	0	0	0	0	0	0	0	0	0	0	0	1	0
TNRC6C	0	0	0	0	0	0	0	0	0	0	0	0	0	0	0	0	0	0	1	0
TNS2	0	0	0	0	0	0	0	0	0	0	0	0	0	0	0	0	0	0	1	0
TOP2B	0	0	0	0	0	0	0	0	0	0	0	0	0	0	0	0	0	0	1	0
TOP3B	0	0	0	0	0	0	0	0	0	0	0	0	0	0	0	0	0	0	1	0
TPH1	0	0	0	0	0	0	0	0	0	0	0	0	0	0	0	0	1	1	0	0
TPH2	0	0	0	0	0	0	0	0	0	0	0	0	0	0	0	0	1	1	0	0
TPO	0	0	0	1	0	0	0	0	0	0	0	0	0	0	0	1	0	1	1	1
TRAPPC2L	0	0	0	0	0	0	0	0	0	0	0	0	0	0	0	0	0	0	1	0
TRAPPC9	0	0	0	0	0	0	0	0	0	0	0	0	0	0	0	0	0	0	1	0
TREH	0	0	0	1	0	0	0	0	0	0	0	0	0	0	0	1	0	1	0	0
TRHR	0	0	0	1	0	0	0	0	0	0	0	0	0	0	0	1	0	1	0	0
TRIM23	0	0	0	0	0	0	0	0	0	0	0	0	0	0	0	0	0	0	1	0
TRIM32	0	0	0	0	0	0	0	0	0	0	0	0	0	0	0	0	0	0	1	0
TRIM33	0	0	0	0	0	0	0	0	0	0	0	0	0	0	0	0	0	0	1	0
TRIM52	0	0	0	1	0	0	0	0	0	0	0	0	0	0	0	1	0	1	0	0
TRIO	0	0	0	0	0	0	0	0	0	0	0	0	0	0	0	0	0	0	1	0
TRPC4	0	0	0	0	0	0	0	0	0	0	0	0	0	0	1	1	0	1	0	0
TRPC5	0	0	0	0	0	0	0	0	0	0	1	0	0	0	0	1	0	1	1	1
TRPC6	0	0	0	0	0	0	0	0	0	0	0	0	0	0	0	0	0	0	1	0
TRPM1	0	0	0	0	0	0	0	0	0	0	0	0	0	0	0	0	0	0	1	0
TRPM6	0	0	0	0	0	0	0	0	0	0	0	0	0	0	0	0	0	0	1	0
TSHZ1	0	0	0	0	0	0	0	0	0	0	0	0	0	0	0	0	0	0	1	0
TSHZ3	0	0	0	0	0	0	0	0	0	0	0	0	0	0	0	0	0	0	1	0
TSPAN17	0	0	0	0	0	0	0	0	0	0	0	0	0	0	0	0	0	0	1	0
TSPAN4	0	0	0	0	0	0	0	0	0	0	0	0	0	0	0	0	0	0	1	0
TSPAN7	0	0	0	0	0	0	0	0	0	0	0	0	0	0	0	0	0	0	1	0
TSPO2	0	0	0	0	1	0	0	0	0	0	0	0	0	0	0	1	0	1	0	0
TSPOAP1	0	0	0	0	0	0	0	0	0	0	0	0	0	0	0	0	0	0	1	0
TSTD3	0	0	0	1	0	0	0	0	0	0	0	0	0	0	0	1	0	1	0	0
TTC12	0	0	0	0	0	0	0	0	0	0	0	0	0	0	0	0	1	1	0	0
TTC28	0	0	1	0	0	0	0	0	0	0	0	0	0	0	0	1	0	1	0	0
TTR	0	0	0	0	1	0	0	0	0	0	0	0	0	0	0	1	0	1	0	0
TUBGCP5	0	0	0	0	0	0	0	0	0	0	0	1	0	0	0	1	0	1	1	1
TUBGCP6	0	0	1	0	0	0	0	0	0	0	0	0	0	0	0	1	0	1	0	0
TXNRD2	0	0	0	1	0	0	0	0	0	0	0	0	0	0	0	1	0	1	0	0
TYR	0	0	0	1	0	0	0	0	0	0	0	0	0	0	0	1	0	1	0	0
UBA7	0	0	1	0	0	0	0	0	0	0	0	0	0	0	0	1	0	1	0	0
UBAP2L	0	0	0	0	0	0	0	0	0	0	0	0	0	0	0	0	0	0	1	0
UBE2B	0	0	0	0	0	0	0	0	0	0	0	1	0	0	0	1	0	1	0	0
UBE2H	0	0	0	0	0	0	0	0	0	0	0	0	0	0	0	0	0	0	1	0
UBE3A	0	0	0	0	0	0	0	0	0	0	0	0	0	0	0	0	1	1	0	0
UBE3B	0	0	0	0	0	0	0	0	0	0	0	0	0	0	0	0	1	1	0	0
UBE3C	0	0	0	0	0	0	0	0	0	0	0	0	0	0	0	0	0	0	1	0
UBN2	0	0	0	0	0	0	0	0	0	0	0	0	0	0	0	0	0	0	1	0
UBR1	0	0	0	0	0	0	0	0	0	0	0	0	0	0	0	0	0	0	1	0
UBR3	0	0	0	0	0	0	0	1	0	0	1	0	0	0	0	1	0	1	0	0
UBR5	0	0	0	0	0	0	0	0	0	0	0	0	0	0	0	0	0	0	1	0
UCMA	0	0	0	1	0	0	0	0	0	0	0	0	0	0	0	1	0	1	0	0
UIMC1	0	0	0	0	0	0	0	0	0	0	0	0	0	0	0	0	0	0	1	0
UNC5D	0	0	0	0	0	0	0	0	0	0	0	0	0	0	0	0	0	0	1	0
UNC79	0	0	0	0	0	0	0	0	0	0	0	0	0	0	0	0	0	0	1	0
UNC80	0	0	0	0	0	0	0	0	0	0	0	0	0	0	0	0	0	0	1	0
UPF2	0	0	0	0	0	0	0	0	0	0	0	0	0	0	0	0	0	0	1	0
USH2A	0	0	0	0	0	0	0	0	0	0	0	0	0	0	0	0	0	0	1	0
USP15	0	0	0	0	0	0	0	0	0	0	0	0	0	0	0	0	0	0	1	0
USP26	0	0	0	0	1	0	0	0	0	0	0	0	0	0	0	1	0	1	0	0
USP30	0	0	0	0	0	0	0	0	0	0	0	0	0	0	0	0	0	0	1	0
USP45	0	0	0	0	0	0	0	0	0	0	0	0	0	0	0	0	0	0	1	0
USP9Y	0	0	0	0	0	0	0	0	0	0	0	0	0	0	0	0	0	0	1	0
VASH1	0	0	0	0	0	0	0	0	0	0	0	0	0	0	0	0	0	0	1	0
VAV1	0	0	0	0	0	0	0	0	0	0	0	0	0	1	0	1	0	1	0	0
VDR	0	0	0	0	0	0	0	0	0	0	0	0	0	0	0	0	0	0	1	0
VEZF1	0	0	0	0	0	0	0	0	0	0	0	0	0	0	0	0	0	0	1	0
VIL1	0	0	0	0	0	0	0	0	0	0	0	0	0	0	0	0	0	0	1	0
VILL	0	0	1	0	0	0	0	0	0	0	0	0	0	0	0	1	0	1	0	0
VLDLR	0	0	0	0	0	0	0	0	0	0	0	0	1	0	0	1	0	1	0	0
VPS13B	0	0	1	0	0	0	0	0	0	0	0	0	0	0	0	1	0	1	0	0
VPS54	0	0	0	0	0	0	0	0	0	0	0	0	0	0	0	0	0	0	1	0
VSIG4	0	0	0	0	0	0	0	0	0	0	0	0	0	0	0	0	0	0	1	0
VWA7	0	0	0	0	0	0	0	0	0	0	0	0	0	0	0	0	0	0	1	0
VWC2	0	0	0	1	0	0	0	0	0	0	0	0	0	0	1	1	0	1	0	0
WASHC1	0	0	0	1	0	0	0	0	0	0	0	0	0	0	0	1	0	1	0	0
WDFY3	0	0	0	0	0	0	0	0	0	0	0	0	0	0	0	0	0	0	1	0
WDFY4	0	0	0	0	0	0	0	0	0	0	0	0	0	0	0	0	0	0	1	0
WDR27	0	0	0	1	0	0	0	0	0	0	0	0	0	0	0	1	0	1	0	0
WNK3	0	0	0	0	0	0	0	0	0	0	0	0	0	0	0	0	0	0	1	0
WNT1	0	0	0	0	0	0	0	0	0	0	0	1	0	0	0	1	0	1	1	1
WNT3A	0	0	0	0	0	0	0	0	0	0	0	1	0	0	0	1	0	1	0	0
WNT6	0	0	0	0	0	0	0	0	0	0	0	1	0	0	0	1	0	1	0	0
WNT7B	0	0	0	0	0	0	0	0	0	0	0	1	0	0	0	1	0	1	0	0
WWOX	0	0	0	0	0	0	0	0	0	0	0	0	0	0	0	0	0	0	1	0
WWP1	0	0	0	0	0	0	0	0	0	0	0	0	0	0	0	0	0	0	1	0
XPO1	0	0	0	0	0	0	0	0	0	0	0	0	0	0	0	0	0	0	1	0
XRCC6	0	0	0	0	0	0	0	0	0	0	0	0	0	0	0	0	0	0	1	0
YEATS2	0	0	0	0	0	0	0	0	0	0	0	0	0	0	0	0	0	0	1	0
YPEL4	0	0	0	0	0	0	0	0	0	0	0	0	0	0	0	0	1	1	0	0
YTHDC2	0	0	0	0	0	0	0	0	0	0	0	0	0	0	0	0	0	0	1	0
YWHAE	0	0	0	0	0	0	0	0	0	0	0	0	0	0	0	0	0	0	1	0
YWHAZ	0	0	0	0	0	0	0	0	0	0	0	0	0	0	0	0	0	0	1	0
ZBTB16	0	0	0	0	0	0	0	0	0	0	0	0	0	0	0	0	1	1	1	1
ZBTB21	0	0	0	0	0	0	0	0	0	0	0	0	0	0	0	0	0	0	1	0
ZBTB38	0	0	1	0	0	0	0	0	0	0	0	0	0	0	0	1	0	1	0	0
ZBTB40	0	0	0	1	0	0	0	0	0	0	0	0	0	0	0	1	0	1	0	0
ZC3H11A	0	0	0	0	0	0	0	0	0	0	0	0	0	0	0	0	0	0	1	0
ZC3H3	0	0	0	0	0	0	0	0	0	0	0	0	1	0	0	1	0	1	0	0
ZC3H4	0	0	0	0	0	0	0	0	0	0	0	0	0	0	0	0	0	0	1	0
ZDHHC3	0	0	0	1	0	0	0	0	0	0	0	0	0	0	0	1	0	1	0	0
ZDHHC5	0	0	0	0	0	0	0	0	0	0	0	0	0	0	0	0	1	1	0	0
ZFP91	0	0	0	0	0	0	0	0	0	0	0	0	0	0	0	0	1	1	0	0
ZFPM1	0	0	0	0	0	1	0	0	0	0	0	0	0	0	0	1	0	1	0	0
ZFYVE26	0	0	0	0	0	0	1	0	0	0	0	0	0	0	0	1	0	1	1	1
ZMYND11	0	0	0	0	0	0	0	0	0	0	0	0	0	0	0	0	0	0	1	0
ZNF18	0	0	0	0	0	0	0	0	0	0	0	0	0	0	0	0	0	0	1	0
ZNF354A	0	0	0	1	0	0	0	0	0	0	0	0	0	0	0	1	0	1	0	0
ZNF385B	0	0	0	0	0	0	0	0	0	0	0	0	0	0	0	0	0	0	1	0
ZNF396	0	0	0	1	0	0	0	0	0	0	0	0	0	0	0	1	0	1	0	0
ZNF484	0	0	0	0	0	0	0	0	0	0	0	0	0	0	0	0	1	1	0	0
ZNF517	0	0	0	0	0	0	0	0	0	0	0	0	0	0	0	0	0	0	1	0
ZNF521	0	1	0	0	0	0	0	0	0	0	0	0	0	0	0	1	0	1	0	0
ZNF548	0	0	0	0	0	0	0	0	0	0	0	0	0	0	0	0	0	0	1	0
ZNF559	0	0	0	0	0	0	0	0	0	0	0	0	0	0	0	0	0	0	1	0
ZNF597	0	0	0	0	1	0	0	0	0	0	0	0	0	0	0	1	0	1	0	0
ZNF608	0	0	0	0	0	0	0	0	0	0	0	0	1	0	0	1	0	1	0	0
ZNF618	0	0	0	1	0	0	0	0	0	0	0	0	0	0	0	1	0	1	0	0
ZNF626	0	0	0	0	0	0	0	0	0	0	0	0	0	0	0	0	0	0	1	0
ZNF699	0	0	0	1	0	0	0	0	0	0	0	0	0	0	0	1	0	1	0	0
ZNF711	0	0	0	0	0	0	0	0	0	0	0	0	0	0	0	0	0	0	1	0
ZNF713	0	0	0	0	0	0	0	0	0	0	0	0	0	0	0	0	0	0	1	0
ZNF774	0	0	0	0	0	0	0	0	0	0	0	0	0	0	0	0	0	0	1	0
ZNF804A	0	0	0	0	0	0	0	0	0	0	0	0	0	0	0	0	0	0	1	0
ZNF827	0	0	0	0	0	0	0	0	0	0	0	0	0	0	0	0	0	0	1	0
ZWILCH	0	0	0	0	0	0	0	0	0	0	0	0	0	0	0	0	0	0	1	0
TOTAL																539	140	655	864	89

## Sheet: S2
Comparison	N	wb	bd	wbd	exp	er	p_val	description
Sociability (655) and ASD (864)	20000	655	864	77	28.3	2.7	1.1e-15	Sociability genes (wb); ASD genes (bd); Sociability and SFARI (wbd); universe of all human genes (N)
Sociability network (240) and ASD (862)	17288	240	816	46	11.3	4.06	2.71e-16	Network genes (wb); ASD genes (bd); network and ASD (wbd); universe of all genes in the interactome (N)
Sociability network (240) and brain DEGs (1570)	17288	240	1532	38	21.27	1.79	0.000316	Network genes (wb); Brain DEGs (bd); network and Brain DEGs (wbd); universe of all genes in the interactome (N)

## Sheet: S3
gene_id	Chromosome	min	max	symbol	cytogenetic_location	Sp	S	p	subnetId	subnetSize	comm_id	R	R description	P	wmd_score	animal	human	sfari	degree	interactors	HAR_Keough2024	HAR_Capra2013	Brain DEGs	SFARI OR Brain DEGs
8829	chr10	33177490	33334905	NRP1	10p11.22	0.0372066	0.0124022	0.001	2	134	10	R5	PROVINCIAL HUBS	0	3.20897	1	0	0	8	CHL1;PLXNA1;PLXNC1;ROBO1;SEMA3A;SEMA3D;SEMA3E;SEMA3F		HACNS_637	FALSE	0
353288	chr17	40766237	40772159	KRT26	17q21.2	0.0330963	0.0110321	0.001	31	5	28	R1	ULTRA PERIPHERAL NODES	0	0.182574	1	0	1	3	KRT25;KRT27;KRT28			FALSE	1
162605	chr17	40792195	40799959	KRT28	17q21.2	0.0330963	0.0110321	0.001	31	5	28	R1	ULTRA PERIPHERAL NODES	0	0.182574	1	0	0	3	KRT25;KRT26;KRT27			FALSE	0
147183	chr17	40748020	40755331	KRT25	17q21.2	0.0319002	0.0106334	0.001	31	5	28	R1	ULTRA PERIPHERAL NODES	0	0.182574	1	0	0	3	KRT26;KRT27;KRT28			FALSE	0
342574	chr17	40776807	40782550	KRT27	17q21.2	0.0307813	0.0102604	0.001	31	5	28	R1	ULTRA PERIPHERAL NODES	0	1.09545	1	0	0	4	KRT10;KRT25;KRT26;KRT28			FALSE	0
6804	chr7	73699209	73719669	STX1A	7q11.23	0.02713	0.00904334	0.001	2	134	17	R5	PROVINCIAL HUBS	1.11022e-16	1.83375	1	0	1	7	MAL;NAPA;OTOF;SLC6A1;SLC6A4;SNAP29;STX6			FALSE	1
2778	chr20	58839747	58911196	GNAS	20q13.32	0.0268851	0.0089617	0.001	2	134	8	R5	PROVINCIAL HUBS	0.260355	3.61127	0	1	1	13	AVPR1A;AVPR1B;AVPR2;CHRM3;DRD1;DRD5;HTR2A;HTR2C;MC1R;MC2R;OXTR;PTH;TRHR			FALSE	1
2969	chr7	74657664	74760692	GTF2I	7q11.23	0.0268837	0.00896123	0.001	2	134	3	R1	ULTRA PERIPHERAL NODES	0	0	1	1	1	3	GTF2IRD1;GTF2IRD2;PRKG2			FALSE	1
223117	chr7	84995555	85250243	SEMA3D	7q21.11	0.02688	0.00895999	0.001	2	134	10	R1	ULTRA PERIPHERAL NODES	0	-0.678821	1	0	0	1	NRP1			FALSE	0
5361	chr3	126988593	127037392	PLXNA1	3q21.3	0.0264763	0.00882544	0.001	2	134	10	R1	ULTRA PERIPHERAL NODES	0	0.987376	1	0	0	4	NRP1;PLXNC1;SEMA3A;SEMA6A			FALSE	0
551	chr20	3082555	3084724	AVP	20p13	0.0256305	0.00854351	0.001	2	134	8	R1	ULTRA PERIPHERAL NODES	0	1.03179	1	1	0	5	AVPR1A;AVPR1B;AVPR2;GRM6;HCRT			FALSE	0
4118	chr2	95025654	95053992	MAL	2q11.1	0.0255027	0.00850091	0.001	2	134	17	R1	ULTRA PERIPHERAL NODES	0	-0.970809	1	0	0	1	STX1A			FALSE	0
6811	chr11	62806859	62832051	STX5	11q12.3	0.0254057	0.00846857	0.001	2	134	17	R1	ULTRA PERIPHERAL NODES	0	0.898897	1	0	0	5	GOLGB1;NAPA;SNAP29;STX3;STX6			FALSE	0
3726	chr19	12791485	12793315	JUNB	19p13.13	0.0253057	0.00843522	0.001	2	134	5	R2	PERIPHERAL NODES	0.197531	0.697823	0	1	0	9	BRCA1;EGR1;FOS;FOSB;FOSL1;FOSL2;JUN;JUND;MAPK9			TRUE	1
3725	chr1	58780790	58784047	JUN	1p32.1	0.0252203	0.00840675	0.001	2	134	5	R5	PROVINCIAL HUBS	0.152778	1.5701	0	1	0	12	EGR1;FOS;FOSB;FOSL1;FOSL2;IL18;IL1A;JUNB;JUND;MAPK1;MAPK6;MAPK9			FALSE	0
672	chr17	43044294	43125364	BRCA1	17q21.31	0.0250641	0.0083547	0.001	2	134	6	R5	PROVINCIAL HUBS	0.277778	3.40502	1	0	0	12	FAM111A;FOSL2;H2AX;JUNB;LUZP1;MDC1;NR2F2;PRKDC;RAD51B;SLX4IP;TUBGCP5;TUBGCP6			TRUE	1
2354	chr19	45467995	45475179	FOSB	19q13.32	0.0248183	0.00827278	0.001	2	134	5	R2	PERIPHERAL NODES	0.197531	0.697823	0	1	0	9	EGR1;FOS;FOSL1;FOSL2;JUN;JUNB;JUND;MAPK9;NNT			TRUE	1
5593	chr4	81087369	81215222	PRKG2	14q32.31	0.0247955	0.00826515	0.001	2	134	3	R5	PROVINCIAL HUBS	0.21875	2.03961	1	0	0	8	ATP2B1;ATP2B2;CACNA1C;CACNA1D;CD38;GTF2I;GTF2IRD1;PLN		2xHAR.90	FALSE	0
2702	chr1	147756198	147773362	GJA5	1q21.2	0.0247025	0.00823418	0.001	37	3	32	R1	ULTRA PERIPHERAL NODES	0	0	0	1	0	2	GJA8;GJB1			FALSE	0
10154	chr12	94148576	94307675	PLXNC1	12q22	0.0245648	0.00818825	0.001	2	134	10	R1	ULTRA PERIPHERAL NODES	0	-0.123422	1	0	0	2	NRP1;PLXNA1			FALSE	0
3727	chr19	18279693	18281622	JUND	19p13.11	0.0245215	0.00817382	0.001	2	134	5	R1	ULTRA PERIPHERAL NODES	0	0.697823	0	1	0	8	EGR1;FOS;FOSB;FOSL1;FOSL2;JUN;JUNB;MAPK9			TRUE	1
2353	chr14	75278827	75282230	FOS	14q24.3	0.0243665	0.00812215	0.001	2	134	5	R5	PROVINCIAL HUBS	0	1.27934	0	1	0	10	EGR1;FOSB;FOSL1;FOSL2;IL1A;JUN;JUNB;JUND;MAPK1;MAPK9			FALSE	0
6091	chr3	78597237	79767998	ROBO1	3p12.3	0.024279	0.00809299	0.001	2	134	10	R1	ULTRA PERIPHERAL NODES	0	0.987376	1	0	0	4	DCC;NRP1;SLIT1;SRGAP2		2xHAR.465;ANC1008;HACNS_874	FALSE	0
1958	chr5	138465478	138469303	EGR1	5q31.2	0.0242251	0.00807502	0.001	2	134	5	R2	PERIPHERAL NODES	0.21875	0.407063	1	0	0	8	FOS;FOSB;JUN;JUNB;JUND;MAPK1;SNAI1;TPH1			TRUE	1
6405	chr3	50155057	50189075	SEMA3F	3p21.31	0.0241828	0.00895999	0.002	2	134	10	R1	ULTRA PERIPHERAL NODES	0	-0.678821	1	0	0	1	NRP1			TRUE	1
554	chrX	153902624	153907166	AVPR2	Xq28	0.0241669	0.00805562	0.001	2	134	8	R1	ULTRA PERIPHERAL NODES	0	0.601878	1	1	0	4	AVP;AVPR1A;AVPR1B;GNAS			TRUE	1
116113	chr6	41546380	41602384	FOXP4	6p21.1	0.0241547	0.00805158	0.001	29	5	26	R1	ULTRA PERIPHERAL NODES	0	0	1	0	0	2	FOXP1;FOXP2			FALSE	0
5594	chr22	21759657	21867680	MAPK1	22q11.22	0.0239901	0.0079967	0.001	2	134	5	R3	NON-HUB CONNECTOR NODES	0.72	-0.465215	1	0	0	10	BRAF;CASP3;EGR1;FOS;JUN;NCF1;NOS1;PLA2G5;PPP2CA;PRKCZ			FALSE	0
10371	chr7	83955776	84194789	SEMA3A	7q21.11	0.0239267	0.00797558	0.001	2	134	10	R1	ULTRA PERIPHERAL NODES	0	-0.123422	1	0	0	2	NRP1;PLXNA1			FALSE	0
401024	chr2	185738803	185833290	FSIP2	2q32.1	0.0239007	0.0088555	0.002	60	2	46	R1	ULTRA PERIPHERAL NODES	0	0	1	0	0	1	RESF1			FALSE	0
2355	chr2	28392857	28417317	FOSL2	2p23.2	0.0238344	0.00794479	0.001	2	134	5	R2	PERIPHERAL NODES	0.21875	0.407063	0	1	0	8	BRCA1;FOS;FOSB;FOSL1;JUN;JUNB;JUND;MAPK9			FALSE	0
5565	chr1	147155105	147172470	PRKAB2	1q21.1	0.0238215	0.00794049	0.001	2	134	2	R5	PROVINCIAL HUBS	0	1.54393	0	1	0	5	CFTR;KMT2D;MLXIPL;PRKAG1;SLC9A5			FALSE	0
27255	chr3	1093023	1404217	CNTN6	3p26.3	0.023789	0.00792967	0.001	2	134	10	R1	ULTRA PERIPHERAL NODES	0	-0.678821	1	0	1	1	CHL1		ANC962	FALSE	1
1630	chr18	52340196	53535898	DCC	18q21.2	0.0237174	0.00790581	0.001	2	134	10	R1	ULTRA PERIPHERAL NODES	0	0.987376	1	0	1	4	CASP3;MYO10;ROBO1;SLIT1		HACNS_761;HACNS_982	FALSE	1
27086	chr3	70954709	71583978	FOXP1	3p13	0.0236774	0.00789246	0.001	29	5	26	R5	PROVINCIAL HUBS	0	1.41421	1	0	0	3	FOXP2;FOXP4;SOX2		2xHAR.434	FALSE	0
4790	chr4	102501358	102617302	NFKB1	4q24	0.0236139	0.00787131	0.001	2	134	4	R5	PROVINCIAL HUBS	0.244898	1.32045	0	1	0	7	IL18;MAPK9;NFKB2;PPP2CA;REL;RELA;RELB			FALSE	0
8061	chr11	65892048	65900526	FOSL1	11q13.1	0.0235918	0.00786393	0.001	2	134	5	R1	ULTRA PERIPHERAL NODES	1.11022e-16	0.407063	0	1	0	7	FOS;FOSB;FOSL2;JUN;JUNB;JUND;MAPK9			FALSE	0
552	chr12	63142758	63151201	AVPR1A	12q14.2	0.0235364	0.00784546	0.001	2	134	8	R1	ULTRA PERIPHERAL NODES	0	0.601878	1	1	1	4	AVP;AVPR1B;AVPR2;GNAS			FALSE	1
553	chr1	206106936	206117388	AVPR1B	1q32.1	0.0235101	0.00783669	0.001	2	134	8	R1	ULTRA PERIPHERAL NODES	0	0.601878	1	1	1	4	AVP;AVPR1A;AVPR2;GNAS			FALSE	1
5970	chr11	65653595	65662972	RELA	11q13.1	0.023505	0.00783499	0.001	2	134	4	R5	PROVINCIAL HUBS	0.21875	1.82533	0	1	0	8	IL18;MAPK9;NFKB1;NFKB2;PPP2CA;PRKCZ;REL;RELB			TRUE	1
3699	chr3	52794767	52809009	ITIH3	3p21.1	0.0234763	0.00782543	0.001	66	2	47	R1	ULTRA PERIPHERAL NODES	0	0	1	0	0	1	RARRES2			FALSE	0
1006	chr16	61647250	62036438	CDH8	16q21	0.0234375	0.00781249	0.001	1	6	1	R1	ULTRA PERIPHERAL NODES	0	0.790569	1	0	1	3	ARVCF;CTNNA2;CTNND1			FALSE	1
491	chr3	10324022	10619961	ATP2B2	3p25.3	0.023399	0.00779967	0.001	2	134	17	R2	PERIPHERAL NODES	0.5	-0.970809	1	0	1	2	PRKG2;SLC6A1			FALSE	1
9723	chr7	83363237	83649139	SEMA3E	7q21.11	0.0232538	0.00775128	0.001	2	134	10	R1	ULTRA PERIPHERAL NODES	0	-0.678821	1	0	0	1	NRP1			FALSE	0
9569	chr7	74453905	74602593	GTF2IRD1	7q11.23	0.0232187	0.00773955	0.001	2	134	3	R1	ULTRA PERIPHERAL NODES	0	-0.509902	1	1	0	2	GTF2I;PRKG2			TRUE	1
836	chr4	184627695	184649475	CASP3	4q35.1	0.0232055	0.00773517	0.001	2	134	10	R3	NON-HUB CONNECTOR NODES	0.625	-0.123422	1	0	0	4	DCC;IL16;MAPK1;STK26			FALSE	0
2890	chr5	153490523	153813873	GRIA1	5q33.2	0.0231113	0.00770376	0.001	2	134	14	R1	ULTRA PERIPHERAL NODES	0	0.944911	1	0	1	4	GRIA2;GRIK2;GRIN2B;LRFN1		2xHAR.170	FALSE	1
55879	chrX	152637894	152657542	GABRQ	Xq28	0.0230293	0.00767643	0.001	33	4	30	R5	PROVINCIAL HUBS	0	1.22474	1	0	0	3	ARHGEF9;GABRA3;PLCL1			FALSE	0
10752	chr3	196595	409414	CHL1	3p26.3	0.0230102	0.00767007	0.001	2	134	10	R1	ULTRA PERIPHERAL NODES	0	-0.123422	0	1	0	2	CNTN6;NRP1			FALSE	0
93986	chr7	114086326	114693772	FOXP2	7q31.1	0.022877	0.00847618	0.002	29	5	26	R1	ULTRA PERIPHERAL NODES	0	0	1	1	1	2	FOXP1;FOXP4		2xHAR.502;HACNS_169;HAR170	FALSE	1
5601	chr5	180233142	180292083	MAPK9	5q35.3	0.0228165	0.0076055	0.001	2	134	5	R2	PERIPHERAL NODES	0.46	0.407063	1	0	0	10	FOS;FOSB;FOSL1;FOSL2;JUN;JUNB;JUND;NFKB1;PGR;RELA			FALSE	0
9332	chr12	7470810	7503818	CD163	12p13.31	0.0227717	0.00759057	0.001	32	3	29	R5	PROVINCIAL HUBS	0	1.1547	1	0	0	2	HP;STAB1			FALSE	0
5919	chr7	150338328	150341629	RARRES2	7q36.1	0.0227237	0.00757458	0.001	66	2	47	R1	ULTRA PERIPHERAL NODES	0	0	1	0	0	1	ITIH3			FALSE	0
10228	chr1	180972712	181023121	STX6	1q25.3	0.0226551	0.00755169	0.001	2	134	17	R1	ULTRA PERIPHERAL NODES	0	0.898897	1	0	0	5	NAPA;SNAP29;STX1A;STX3;STX5			FALSE	0
8326	chr7	73433777	73436120	FZD9	7q11.23	0.0226352	0.00754508	0.001	18	6	19	R5	PROVINCIAL HUBS	0	1.54983	1	1	0	5	LRP6;WNT1;WNT3A;WNT6;WNT7B			TRUE	1
775	chr12	2052986	2697950	CACNA1C	12p13.33	0.0225841	0.00752803	0.001	2	134	3	R5	PROVINCIAL HUBS	0	1.52971	1	0	0	6	CACNA1D;CACNB4;HTR2A;HTR2C;NOS1;PRKG2			FALSE	0
4791	chr10	102394109	102402529	NFKB2	10q24.32	0.0225138	0.00750459	0.001	2	134	4	R1	ULTRA PERIPHERAL NODES	0	0.310694	0	1	0	4	NFKB1;REL;RELA;RELB			TRUE	1
1496	chr2	79512933	80648863	CTNNA2	2p12	0.022506	0.00750199	0.001	1	6	1	R1	ULTRA PERIPHERAL NODES	0	0	1	0	0	2	CDH8;CTNND1	ZOOHAR.103;ZOOHAR.181;ZOOHAR.84	ANC911;HACNS_166;BUSH08_34	FALSE	0
776	chr3	53494610	53813730	CACNA1D	3p21.1	0.0224964	0.00749879	0.001	2	134	3	R5	PROVINCIAL HUBS	0	1.52971	1	0	1	6	CACNA1C;CACNB4;HTR2A;HTR2C;NOS1;PRKG2			TRUE	1
5966	chr2	60881573	60931612	REL	2p16.1	0.0224293	0.00747643	0.001	2	134	4	R1	ULTRA PERIPHERAL NODES	0	0.310694	0	1	0	4	NFKB1;NFKB2;RELA;RELB			TRUE	1
5310	chr16	2088707	2135898	PKD1	16p13.3	0.0223788	0.00745962	0.001	20	4	21	R1	ULTRA PERIPHERAL NODES	0	-0.866025	1	0	0	1	PKD2			FALSE	0
1500	chr11	57761801	57819540	CTNND1	11q12.1	0.0223595	0.00828447	0.002	1	6	1	R5	PROVINCIAL HUBS	0	1.58114	0	1	0	4	CDH2;CDH6;CDH8;CTNNA2			FALSE	0
6809	chr11	59755375	59805878	STX3	11q12.1	0.0223351	0.00744502	0.001	2	134	17	R1	ULTRA PERIPHERAL NODES	0	0.43147	1	0	0	4	NAPA;SNAP29;STX5;STX6			FALSE	0
55196	chr12	31959414	31993107	RESF1	12p11.21	0.0223088	0.0093033	0.004	60	2	46	R1	ULTRA PERIPHERAL NODES	0	0	1	0	0	1	FSIP2			FALSE	0
5971	chr19	45001463	45038192	RELB	19q13.32	0.0222521	0.00741738	0.001	2	134	4	R1	ULTRA PERIPHERAL NODES	0	0.310694	0	1	0	4	NFKB1;NFKB2;REL;RELA			FALSE	0
7223	chr13	37632062	37869772	TRPC4	13q13.3	0.0222511	0.00741702	0.001	73	2	48	R1	ULTRA PERIPHERAL NODES	0	0	1	0	0	1	TRPC5			FALSE	0
5021	chr3	8750408	8769614	OXTR	3p25.3	0.0222444	0.00741479	0.001	2	134	8	R1	ULTRA PERIPHERAL NODES	0	0.171965	1	1	1	3	EDN1;GNAS;OXT			TRUE	1
2904	chr12	13537336	13981602	GRIN2B	12p13.1	0.0222295	0.00740982	0.001	2	134	14	R2	PERIPHERAL NODES	0.375	0.283473	1	0	1	4	GRIA1;GRIA2;GRIK3;NOS1			FALSE	1
57105	chr13	48653928	48711225	CYSLTR2	13q14.2	0.0222051	0.00740172	0.001	2	134	8	R1	ULTRA PERIPHERAL NODES	0	-0.257948	1	0	0	2	HCRT;PTH			FALSE	0
2703	chr1	147902794	147909268	GJA8	1q21.2	0.0220889	0.0081842	0.002	37	3	32	R1	ULTRA PERIPHERAL NODES	0	0	0	1	0	2	GJA5;GJB1			FALSE	0
5020	chr20	3071619	3072517	OXT	20p13	0.0220088	0.00733625	0.001	2	134	8	R1	ULTRA PERIPHERAL NODES	0	-0.257948	1	1	1	2	DRD2;OXTR			FALSE	1
2705	chrX	71215211	71225516	GJB1	Xq13.1	0.0218731	0.00810425	0.002	37	3	32	R1	ULTRA PERIPHERAL NODES	0	0	1	0	0	2	GJA5;GJA8			FALSE	0
3060	chr17	42184059	42185452	HCRT	17q21.2	0.0217738	0.00725795	0.001	2	134	8	R1	ULTRA PERIPHERAL NODES	0	-0.257948	0	1	0	2	AVP;CYSLTR2			FALSE	0
6663	chr22	37972311	37984555	SOX10	22q13.1	0.0217442	0.00724805	0.001	52	2	44	R1	ULTRA PERIPHERAL NODES	0	0	1	0	0	1	PAX3			FALSE	0
6585	chr10	96998037	97185959	SLIT1	10q24.1	0.0217087	0.00723622	0.001	2	134	10	R1	ULTRA PERIPHERAL NODES	0	-0.123422	1	0	0	2	DCC;ROBO1			FALSE	0
89780	chr1	228006997	228061271	WNT3A	1q42.13	0.0216924	0.00723079	0.001	18	6	19	R1	ULTRA PERIPHERAL NODES	0	-0.442807	1	0	0	2	FZD9;LRP6			FALSE	0
653361	chr7	74773961	74789376	NCF1	7q11.23	0.0216407	0.00721358	0.001	2	134	4	R2	PERIPHERAL NODES	0.444444	-0.699062	1	0	0	3	MAPK1;PRKCZ;RCC1L			FALSE	0
2891	chr4	157220119	157366074	GRIA2	4q32.1	0.0216398	0.00801781	0.002	2	134	14	R5	PROVINCIAL HUBS	0	1.60635	1	0	1	5	GRIA1;GRIK2;GRIK3;GRIN2B;VWC2			FALSE	1
3606	chr11	112143259	112164094	IL18	11q23.1	0.0216355	0.00721183	0.001	2	134	4	R2	PERIPHERAL NODES	0.5	-0.699062	1	0	0	4	IL1A;JUN;NFKB1;RELA			TRUE	1
3358	chrX	114584077	114910061	HTR2C	Xq23	0.0215951	0.00719836	0.001	2	134	3	R2	PERIPHERAL NODES	0.375	0	0	1	0	4	CACNA1C;CACNA1D;GNAS;HTR2A			FALSE	0
3356	chr13	46831545	46898082	HTR2A	13q14.2	0.0215462	0.00718206	0.001	2	134	3	R2	PERIPHERAL NODES	0.375	0	0	1	0	4	CACNA1C;CACNA1D;GNAS;HTR2C			FALSE	0
2899	chr1	36795526	37034515	GRIK3	1p34.3	0.0212611	0.00708702	0.001	2	134	14	R1	ULTRA PERIPHERAL NODES	0	-0.377964	1	0	1	2	GRIA2;GRIN2B	ZOOHAR.12		FALSE	1
4842	chr12	117208141	117361802	NOS1	12q24.22	0.0212435	0.00708116	0.001	2	134	3	R2	PERIPHERAL NODES	0.56	0	1	0	0	5	CACNA1C;CACNA1D;GRIN2B;MAPK1;PLN			FALSE	0
5311	chr4	88007634	88077777	PKD2	4q22.1	0.0210324	0.00877104	0.004	20	4	21	R1	ULTRA PERIPHERAL NODES	0	0.866025	1	0	0	2	EXOC3;PKD1			FALSE	0
421	chr22	19969895	20016823	ARVCF	22q11.21	0.0210187	0.00700623	0.001	1	6	1	R1	ULTRA PERIPHERAL NODES	0	-0.790569	1	0	0	1	CDH8			FALSE	0
84163	chr7	74796143	74851576	GTF2IRD2	7q11.23	0.0209313	0.0082966	0.003	2	134	3	R1	ULTRA PERIPHERAL NODES	0	-1.0198	1	1	0	1	GTF2I			FALSE	0
4651	chr5	16661906	16936288	MYO10	5p15.1	0.0207485	0.00691618	0.001	2	134	10	R1	ULTRA PERIPHERAL NODES	0	-0.123422	1	0	0	2	DCC;NEO1			TRUE	1
1816	chr4	9781633	9784009	DRD5	4p16.1	0.0207105	0.00690351	0.001	2	134	8	R1	ULTRA PERIPHERAL NODES	0	-0.257948	0	1	0	2	DRD1;GNAS			FALSE	0
9342	chr22	20859006	20891213	SNAP29	22q11.21	0.0203846	0.00755273	0.002	2	134	17	R1	ULTRA PERIPHERAL NODES	0	0.898897	1	0	0	5	NAPA;STX1A;STX3;STX5;STX6			FALSE	0
50507	chr11	89324353	89589557	NOX4	11q14.3	0.0203705	0.00679015	0.001	28	3	25	R1	ULTRA PERIPHERAL NODES	0	-0.57735	1	0	0	1	AGER			FALSE	0
1907	chr1	41478774	41484683	EDN2	1p34.2	0.0203098	0.00676995	0.001	2	134	8	R1	ULTRA PERIPHERAL NODES	0	-0.68786	1	0	0	1	EDN1			FALSE	0
11336	chr5	443175	467289	EXOC3	5p15.33	0.0201693	0.00747298	0.002	20	4	21	R1	ULTRA PERIPHERAL NODES	0	0.866025	1	0	1	2	MYO5A;PKD2			FALSE	1
177	chr6	32180967	32184322	AGER	6p21.32	0.0200972	0.00744626	0.002	28	3	25	R5	PROVINCIAL HUBS	0	1.1547	1	0	0	2	NOX4;S100A6			TRUE	1
1906	chr6	12290360	12297194	EDN1	6p24.1	0.020092	0.00744431	0.002	2	134	8	R1	ULTRA PERIPHERAL NODES	0	-0.257948	0	1	0	2	EDN2;OXTR			TRUE	1
6532	chr17	30194318	30235697	SLC6A4	17q11.2	0.0197999	0.00659996	0.001	2	134	17	R1	ULTRA PERIPHERAL NODES	0	-0.970809	1	1	1	1	STX1A			FALSE	1
6529	chr3	10992733	11039249	SLC6A1	3p25.3	0.0197379	0.00782355	0.003	2	134	17	R1	ULTRA PERIPHERAL NODES	0	-0.503382	1	0	0	2	ATP2B2;STX1A			FALSE	0
1750	chr7	97005552	97011040	DLX6	7q21.3	0.0197199	0.00781644	0.003	50	2	42	R1	ULTRA PERIPHERAL NODES	0	0	1	0	1	1	DLX5			FALSE	1
5334	chr2	197804592	198149863	PLCL1	2q33.1	0.0197013	0.00729958	0.002	33	4	30	R1	ULTRA PERIPHERAL NODES	0	0	1	0	0	2	GABRA3;GABRQ			FALSE	0
2898	chr6	101393707	102070083	GRIK2	6q16.3	0.0195825	0.00725556	0.002	2	134	14	R1	ULTRA PERIPHERAL NODES	0	-0.377964	1	1	1	2	GRIA1;GRIA2		2xHAR.350;HACNS_584	FALSE	1
6615	chr20	49982979	49988883	SNAI1	20q13.13	0.019465	0.00721201	0.002	2	134	6	R2	PERIPHERAL NODES	0.444444	-0.212814	1	0	0	3	EGR1;KDM1A;SNAI2			FALSE	0
336	chr1	161222291	161223628	APOA2	1q23.3	0.0194609	0.00721048	0.002	24	3	23	R1	ULTRA PERIPHERAL NODES	0	0	1	0	0	2	APOC4;DBI			FALSE	0
7166	chr11	18017554	18046269	TPH1	11p15.1	0.019436	0.00720126	0.002	2	134	5	R1	ULTRA PERIPHERAL NODES	0	-1.04673	0	1	0	2	EGR1;TPH2			TRUE	1
85441	chr20	63558085	63574239	HELZ2	20q13.33	0.0194199	0.0064733	0.001	11	3	15	R1	ULTRA PERIPHERAL NODES	0	-0.57735	1	0	0	1	EXOSC7			FALSE	0
7475	chr2	218859804	218874233	WNT6	2q35	0.019398	0.00718719	0.002	18	6	19	R1	ULTRA PERIPHERAL NODES	0	-0.442807	1	0	0	2	FZD9;LRP6			FALSE	0
51129	chr19	8364154	8374370	ANGPTL4	19p13.2	0.0193332	0.00716318	0.002	12	3	16	R1	ULTRA PERIPHERAL NODES	0	-0.57735	1	0	0	1	FABP4			TRUE	1
5077	chr2	222199886	222298998	PAX3	2q36.1	0.0193229	0.00715937	0.002	52	2	44	R1	ULTRA PERIPHERAL NODES	0	0	1	0	0	1	SOX10		ANC249;ANC883	FALSE	0
4040	chr12	12116025	12267044	LRP6	12p13.2	0.0191687	0.00759795	0.003	18	6	19	R1	ULTRA PERIPHERAL NODES	0	0.885615	1	0	0	4	FZD9;WNT1;WNT3A;WNT6			FALSE	0
1622	chr2	119366976	119372560	DBI	2q14.2	0.0190901	0.00707309	0.002	24	3	23	R1	ULTRA PERIPHERAL NODES	0	0	1	0	0	2	APOA2;APOC4			TRUE	1
8775	chr19	47487636	47515063	NAPA	19q13.32-q13.33	0.0190194	0.00753876	0.003	2	134	17	R1	ULTRA PERIPHERAL NODES	0	0.898897	1	0	0	5	SNAP29;STX1A;STX3;STX5;STX6			FALSE	0
2167	chr8	81478418	81483233	FABP4	8q21.13	0.0189615	0.00751583	0.003	12	3	16	R5	PROVINCIAL HUBS	0	1.1547	1	0	1	2	ANGPTL4;CD36			FALSE	1
63901	chr11	59142855	59155038	FAM111A	11q12.1	0.0189267	0.00630888	0.001	2	134	6	R1	ULTRA PERIPHERAL NODES	0	-0.665043	0	1	0	1	BRCA1			FALSE	0
1812	chr5	175440035	175444182	DRD1	5q35.2	0.0188161	0.0069716	0.002	2	134	8	R1	ULTRA PERIPHERAL NODES	0	-0.257948	1	1	1	2	DRD5;GNAS			FALSE	1
57556	chr5	116443554	116574823	SEMA6A	5q23.1	0.0187365	0.00742663	0.003	2	134	10	R1	ULTRA PERIPHERAL NODES	0	-0.678821	1	0	0	1	PLXNA1			FALSE	0
7224	chrX	111774313	112082776	TRPC5	Xq23	0.0187123	0.00741702	0.003	73	2	48	R1	ULTRA PERIPHERAL NODES	0	0	1	0	1	1	TRPC4		HACNS_70;2xHAR.347	FALSE	1
3320	chr14	102080741	102139749	HSP90AA1	14q32.31	0.0185697	0.00774403	0.004	2	134	2	R5	PROVINCIAL HUBS	0	3.15088	1	0	0	8	BRAF;CFTR;ERBB4;FBXL6;LIMK1;NR1I3;NR3C2;PGR			FALSE	0
1004	chr5	31193685	31329146	CDH6	5p13.3	0.0185548	0.00687475	0.002	1	6	1	R1	ULTRA PERIPHERAL NODES	0	-0.790569	1	0	0	1	CTNND1			FALSE	0
2803	chr3	37243270	37366879	GOLGA4	3p22.2	0.0183733	0.00680752	0.002	2	134	17	R1	ULTRA PERIPHERAL NODES	0	-0.970809	1	0	0	1	GOLGB1			FALSE	0
5241	chr11	101029623	101129813	PGR	11q22.1	0.0183431	0.00679634	0.002	2	134	2	R2	PERIPHERAL NODES	0.444444	-0.0630175	1	0	0	3	ERBB4;HSP90AA1;MAPK9			FALSE	0
138199	chr9	74980789	75028430	CARNMT1	9q21.13	0.0183041	0.00725523	0.003	8	2	12	R1	ULTRA PERIPHERAL NODES	0	0	1	0	0	1	NMRK1			FALSE	0
7471	chr12	48978321	48982620	WNT1	12q13.12	0.0182403	0.00722996	0.003	18	6	19	R1	ULTRA PERIPHERAL NODES	0	-0.442807	1	0	1	2	FZD9;LRP6			FALSE	1
9031	chr7	73440406	73522293	BAZ1B	7q11.23	0.018063	0.00669254	0.002	2	134	6	R1	ULTRA PERIPHERAL NODES	0	-0.212814	1	1	0	2	BPTF;H2AX			FALSE	0
3552	chr2	112773925	112784493	IL1A	2q14.1	0.018013	0.00713986	0.003	2	134	5	R2	PERIPHERAL NODES	0.444444	-1.04673	1	0	0	3	FOS;IL18;JUN			FALSE	0
26751	chr2	218135	264866	SH3YL1	2p25.3	0.0180045	0.0066709	0.002	22	2	22	R1	ULTRA PERIPHERAL NODES	0	0	1	0	0	1	MVK			FALSE	0
6591	chr8	48917597	48921429	SNAI2	8q11.21	0.0179607	0.00665464	0.002	2	134	6	R1	ULTRA PERIPHERAL NODES	0	-0.212814	1	0	0	2	KDM1A;SNAI1			FALSE	0
7477	chr22	45920365	45977162	WNT7B	22q13.31	0.0179458	0.00711322	0.003	18	6	19	R1	ULTRA PERIPHERAL NODES	0	-1.10702	1	0	0	1	FZD9			TRUE	1
1813	chr11	113409594	113475398	DRD2	11q23.2	0.0177758	0.00704583	0.003	2	134	8	R2	PERIPHERAL NODES	0.5	-0.68786	0	1	1	2	OXT;PPP2CA			FALSE	1
346	chr19	44942236	44945496	APOC4	19q13.32	0.0177528	0.00703673	0.003	24	3	23	R1	ULTRA PERIPHERAL NODES	0	0	1	0	0	2	APOA2;DBI			FALSE	0
23166	chr3	52495337	52524495	STAB1	3p21.1	0.0177452	0.00703371	0.003	32	3	29	R1	ULTRA PERIPHERAL NODES	0	-0.57735	1	0	0	1	CD163			FALSE	0
60496	chr11	106077661	106098695	AASDHPPT	11q22.3	0.0177195	0.00822286	0.007	41	2	35	R1	ULTRA PERIPHERAL NODES	0	0	1	0	0	1	CNTNAP2			FALSE	0
121278	chr12	71938844	72032440	TPH2	12q21.1	0.0176275	0.00698705	0.003	2	134	5	R1	ULTRA PERIPHERAL NODES	0	-1.33749	0	1	0	1	TPH1			FALSE	0
3984	chr7	74083803	74122525	LIMK1	7q11.23	0.0176004	0.00697631	0.003	2	134	2	R1	ULTRA PERIPHERAL NODES	0	-0.0630175	1	1	0	2	HSP90AA1;SSH2			FALSE	0
948	chr7	80602206	80679277	CD36	7q21.11	0.0175996	0.006976	0.003	12	3	16	R1	ULTRA PERIPHERAL NODES	0	-0.57735	1	0	0	1	FABP4			FALSE	0
2804	chr3	121663198	121749767	GOLGB1	3q13.33	0.0174986	0.00834495	0.008	2	134	17	R1	ULTRA PERIPHERAL NODES	0	-0.503382	1	0	0	2	GOLGA4;STX5			FALSE	0
1749	chr7	97020395	97024831	DLX5	7q21.3	0.0174194	0.00808361	0.007	50	2	42	R1	ULTRA PERIPHERAL NODES	0	0	1	0	0	1	DLX6			FALSE	0
952	chr4	15778327	15853232	CD38	4p15.32	0.0173358	0.00687143	0.003	2	134	3	R1	ULTRA PERIPHERAL NODES	0	-0.509902	0	1	1	2	NNT;PRKG2			TRUE	1
23229	chrX	63634966	63785214	ARHGEF9	Xq11.1	0.0173164	0.00686373	0.003	33	4	30	R1	ULTRA PERIPHERAL NODES	0	-1.22474	1	0	0	1	GABRQ			FALSE	0
5591	chr8	47773112	47960136	PRKDC	8q11.21	0.0173011	0.00685768	0.003	2	134	6	R1	ULTRA PERIPHERAL NODES	0	0.691645	1	0	1	4	BRCA1;H2AX;KDM1A;MDC1			FALSE	1
23345	chr6	152121683	152637362	SYNE1	6q25.2	0.0172637	0.0075026	0.005	44	2	38	R1	ULTRA PERIPHERAL NODES	0	0	1	0	1	1	SPAG4			FALSE	1
26047	chr7	146774270	148420996	CNTNAP2	7q35-q36.1	0.0171726	0.00716141	0.004	41	2	35	R1	ULTRA PERIPHERAL NODES	0	0	1	0	0	1	AASDHPPT		ANC1208;ANC1209;HACNS_590;HACNS_954	FALSE	0
1080	chr7	117480024	117668664	CFTR	7q31.2	0.0171621	0.00680258	0.003	2	134	2	R1	ULTRA PERIPHERAL NODES	0	0.472631	0	1	0	3	HSP90AA1;PRKAB2;PRKAG1			FALSE	0
23016	chr3	44976243	45012666	EXOSC7	3p21.31	0.0171522	0.00679867	0.003	11	3	15	R5	PROVINCIAL HUBS	0	1.1547	1	0	0	2	CLEC3B;HELZ2			FALSE	0
490	chr12	89588048	89709366	ATP2B1	12q21.33	0.0171461	0.00679623	0.003	2	134	3	R1	ULTRA PERIPHERAL NODES	0	-1.0198	1	0	0	1	PRKG2			FALSE	0
5741	chr11	13492044	13496175	PTH	11p15.3	0.0171093	0.00678165	0.003	2	134	8	R1	ULTRA PERIPHERAL NODES	0	-0.257948	0	1	0	2	CYSLTR2;GNAS			FALSE	0
114791	chr15	22983024	23039673	TUBGCP5	15q11.2	0.0170744	0.00712045	0.004	2	134	6	R1	ULTRA PERIPHERAL NODES	0	0.239415	1	0	1	3	BRCA1;CYFIP1;TUBGCP6			FALSE	1
7299	chr11	89177874	89295759	TYR	11q14.3	0.0169302	0.00706033	0.004	42	2	36	R1	ULTRA PERIPHERAL NODES	0	0	1	0	0	1	TPO		ANC567	FALSE	0
80829	chr11	58579062	58621550	ZFP91	11q12.1	0.0168747	0.00668868	0.003	38	2	33	R1	ULTRA PERIPHERAL NODES	0	0	0	1	0	1	CNTF			FALSE	0
2556	chrX	152166233	152451315	GABRA3	Xq28	0.016852	0.00732368	0.005	33	4	30	R1	ULTRA PERIPHERAL NODES	0	0	1	0	0	2	GABRQ;PLCL1			FALSE	0
23028	chr1	23019467	23083689	KDM1A	1p36.12	0.0168152	0.0073077	0.005	2	134	6	R1	ULTRA PERIPHERAL NODES	0	0.239415	1	0	0	3	PRKDC;SNAI1;SNAI2			FALSE	0
4756	chr15	73052462	73305206	NEO1	15q24.1	0.0167508	0.00727968	0.005	2	134	10	R1	ULTRA PERIPHERAL NODES	0	-0.678821	1	0	1	1	MYO10		ANC710;HACNS_646	TRUE	1
718	chr19	6677703	6720650	C3	19p13.3	0.0167144	0.00752273	0.006	25	2	24	R1	ULTRA PERIPHERAL NODES	0	0	1	0	0	1	CD55			FALSE	0
51701	chr17	28042676	28196378	NLK	17q11.2	0.0167088	0.006968	0.004	45	2	39	R1	ULTRA PERIPHERAL NODES	0	0	1	0	0	1	FAM222A			FALSE	0
23530	chr5	43602674	43707396	NNT	5p12	0.0166961	0.0069627	0.004	2	134	3	R2	PERIPHERAL NODES	0.5	-1.0198	1	0	0	2	CD38;FOSB			FALSE	0
6553	chr16	67248978	67272191	SLC9A5	16q22.1	0.0166445	0.00659741	0.003	2	134	2	R1	ULTRA PERIPHERAL NODES	0	-0.598667	1	0	0	1	PRKAB2			FALSE	0
5322	chr1	20070193	20091911	PLA2G5	1p36.13	0.0165889	0.00657538	0.003	2	134	5	R1	ULTRA PERIPHERAL NODES	0	-1.33749	1	0	0	1	MAPK1			TRUE	1
7123	chr3	45026302	45036071	CLEC3B	3p21.31	0.0164883	0.00687604	0.004	11	3	15	R1	ULTRA PERIPHERAL NODES	0	-0.57735	1	0	0	1	EXOSC7			FALSE	0
51304	chr3	44915260	44976174	ZDHHC3	3p21.31	0.0164669	0.00785293	0.008	57	2	45	R1	ULTRA PERIPHERAL NODES	0	0	1	0	0	1	ZDHHC5			FALSE	0
81554	chr7	75027119	75073881	RCC1L	7q11.23	0.0164351	0.00651441	0.003	2	134	4	R1	ULTRA PERIPHERAL NODES	0	-1.20394	1	0	0	1	NCF1			FALSE	0
51085	chr7	73593201	73624522	MLXIPL	7q11.23	0.0163977	0.00649962	0.003	2	134	2	R1	ULTRA PERIPHERAL NODES	0	-0.598667	1	1	0	1	PRKAB2			TRUE	1
3600	chr4	141636582	141733987	IL15	4q31.21	0.0163312	0.00681052	0.004	6	5	11	R1	ULTRA PERIPHERAL NODES	0	0	1	0	0	2	CSF2RB;IL12RB1			FALSE	0
375567	chr7	49773637	49921950	VWC2	7p12.2	0.0161788	0.00674697	0.004	2	134	14	R1	ULTRA PERIPHERAL NODES	0	-1.0394	1	0	0	1	GRIA2			FALSE	0
5515	chr5	134194331	134226073	PPP2CA	5q31.1	0.0161745	0.00750593	0.007	2	134	4	R6	CONNECTOR HUBS	0.40625	1.32045	1	0	0	8	CTTNBP2;DRD2;MAPK1;NFKB1;PPP1R1B;PRKCZ;RELA;STK26			FALSE	0
54981	chr9	75060576	75088155	NMRK1	9q21.13	0.0161551	0.00673706	0.004	8	2	12	R1	ULTRA PERIPHERAL NODES	0	0	1	0	0	1	CARNMT1			FALSE	0
23380	chr1	206203540	206464436	SRGAP2	1q32.1	0.0160537	0.00697675	0.005	2	134	10	R1	ULTRA PERIPHERAL NODES	0	-0.678821	1	0	0	1	ROBO1			FALSE	0
25921	chr11	57668113	57701182	ZDHHC5	11q12.1	0.0159692	0.0076156	0.008	57	2	45	R1	ULTRA PERIPHERAL NODES	0	0	0	1	0	1	ZDHHC3			FALSE	0
9229	chr18	3496031	4455307	DLGAP1	18p11.31	0.0159672	0.00693915	0.005	49	2	41	R1	ULTRA PERIPHERAL NODES	0	0	1	0	1	1	NRXN1			FALSE	1
9970	chr1	161229665	161238210	NR1I3	1q23.3	0.0158893	0.0062981	0.003	2	134	2	R1	ULTRA PERIPHERAL NODES	0	-0.598667	1	0	0	1	HSP90AA1			FALSE	0
4598	chr12	109573793	109598125	MVK	12q24.11	0.0158789	0.00690078	0.005	22	2	22	R1	ULTRA PERIPHERAL NODES	0	0	0	1	0	1	SH3YL1			FALSE	0
7173	chr2	1413460	1543671	TPO	2p25.3	0.0158448	0.00660769	0.004	42	2	36	R1	ULTRA PERIPHERAL NODES	0	0	1	0	1	1	TYR			FALSE	1
84915	chr12	109713824	109770495	FAM222A	12q24.11	0.0157899	0.00686211	0.005	45	2	39	R1	ULTRA PERIPHERAL NODES	0	0	0	1	0	1	NLK			FALSE	0
9381	chr2	26457202	26558756	OTOF	2p23.3	0.0157217	0.00683244	0.005	2	134	17	R1	ULTRA PERIPHERAL NODES	0	-0.970809	1	0	0	1	STX1A			FALSE	0
1131	chr1	239386567	239915449	CHRM3	1q43	0.0156636	0.00653209	0.004	2	134	8	R1	ULTRA PERIPHERAL NODES	0	-0.68786	1	0	1	1	GNAS			FALSE	1
158326	chr9	14737152	14910995	FREM1	9p22.3	0.0155918	0.00701751	0.006	39	2	34	R1	ULTRA PERIPHERAL NODES	0	0	0	1	0	1	ITGA8		BUSH08_58;2xHAR.54	FALSE	0
1756	chrX	31119225	33339388	DMD	Xp21.2-p21.1	0.0155838	0.00701389	0.006	48	2	40	R1	ULTRA PERIPHERAL NODES	0	0	1	0	0	1	SNTG2		ANC1340;ANC1341;ANC1342;ANC1344;ANC1345;ANC1346;ANC371;ANC372;HACNS_395;HACNS_372;ANC1343;HACNS_442;HACNS_901;HAR11	TRUE	1
3603	chr15	81196878	81314058	IL16	15q25.1	0.0154631	0.00672007	0.005	2	134	10	R1	ULTRA PERIPHERAL NODES	0	-0.678821	1	0	0	1	CASP3			FALSE	0
6676	chr20	35615828	35621094	SPAG4	20q11.22	0.0154238	0.00753941	0.009	44	2	38	R1	ULTRA PERIPHERAL NODES	0	0	1	0	0	1	SYNE1			FALSE	0
6297	chr14	21521080	21537121	SALL2	14q11.2	0.0154058	0.00669518	0.005	29	5	26	R1	ULTRA PERIPHERAL NODES	0	-1.41421	1	0	0	1	SOX2			FALSE	0
7798	chr1	23084022	23168858	LUZP1	1p36.12	0.015403	0.00642341	0.004	2	134	6	R1	ULTRA PERIPHERAL NODES	0	-0.665043	1	0	0	1	BRCA1			FALSE	0
84152	chr17	39626951	39636624	PPP1R1B	17q12	0.0153995	0.00642196	0.004	2	134	4	R1	ULTRA PERIPHERAL NODES	0	-1.20394	1	0	1	1	PPP2CA			TRUE	1
8516	chr10	15513948	15720335	ITGA8	10p13	0.0153172	0.00710809	0.007	39	2	34	R1	ULTRA PERIPHERAL NODES	0	0	1	0	1	1	FREM1			FALSE	1
1270	chr11	58622664	58625732	CNTF	11q12.1	0.0152329	0.00685596	0.006	38	2	33	R1	ULTRA PERIPHERAL NODES	0	0	0	1	0	1	ZFP91			FALSE	0
4306	chr4	148078763	148444698	NR3C2	4q31.23	0.0152086	0.00634234	0.004	2	134	2	R1	ULTRA PERIPHERAL NODES	0	-0.598667	1	0	0	1	HSP90AA1	ZOOHAR.107		FALSE	0
6277	chr1	153534598	153535991	S100A6	1q21.3	0.0151775	0.00683103	0.006	28	3	25	R1	ULTRA PERIPHERAL NODES	0	-0.57735	1	0	0	1	AGER			FALSE	0
7201	chr8	109086584	109121565	TRHR	8q23.1	0.015063	0.00654622	0.005	2	134	8	R1	ULTRA PERIPHERAL NODES	0	-0.68786	1	0	0	1	GNAS			FALSE	0
4157	chr16	89918861	89920972	MC1R	16q24.3	0.0149673	0.00673641	0.006	2	134	8	R1	ULTRA PERIPHERAL NODES	0	-0.68786	1	0	0	1	GNAS			TRUE	1
5590	chr1	2050410	2185399	PRKCZ	1p36.33	0.0148983	0.0069137	0.007	2	134	4	R2	PERIPHERAL NODES	0.375	-0.194184	1	0	0	4	MAPK1;NCF1;PPP2CA;RELA			FALSE	0
8398	chr22	38111494	38181830	PLA2G6	22q13.1	0.0148935	0.00670318	0.006	16	2	18	R1	ULTRA PERIPHERAL NODES	0	0	1	0	0	1	PAFAH2			FALSE	0
1594	chr12	57762333	57767078	CYP27B1	12q14.1	0.0148929	0.00670295	0.006	3	3	7	R1	ULTRA PERIPHERAL NODES	0	-0.57735	1	0	0	1	MED12			TRUE	1
83992	chr7	117710650	117873441	CTTNBP2	7q31.31	0.014879	0.00669668	0.006	2	134	4	R1	ULTRA PERIPHERAL NODES	0	-0.699062	0	1	1	2	PPP2CA;STK26			FALSE	1
1000	chr18	27950965	28177130	CDH2	18q12.1	0.0148782	0.00690434	0.007	1	6	1	R1	ULTRA PERIPHERAL NODES	0	-0.790569	1	0	0	1	CTNND1			FALSE	0
3240	chr16	72054504	72061056	HP	16q22.2	0.0148514	0.00689192	0.007	32	3	29	R1	ULTRA PERIPHERAL NODES	0	-0.57735	1	0	0	1	CD163			FALSE	0
57498	chr2	8721080	8837613	KIDINS220	2p25.1	0.0147847	0.00665422	0.006	2	134	2	R1	ULTRA PERIPHERAL NODES	0	-0.598667	1	0	0	1	BRAF			FALSE	0
3858	chr17	40818116	40822614	KRT10	17q21.2	0.014692	0.00700652	0.008	31	5	28	R1	ULTRA PERIPHERAL NODES	0	-1.64317	1	0	0	1	KRT27			TRUE	1
3014	chr11	119093874	119095465	H2AX	11q23.3	0.0146041	0.00696458	0.008	2	134	6	R1	ULTRA PERIPHERAL NODES	0	0.691645	1	0	0	4	BAZ1B;BRCA1;MDC1;PRKDC			TRUE	1
51765	chrX	132023301	132075943	STK26	Xq26.2	0.0145973	0.00696135	0.008	2	134	4	R2	PERIPHERAL NODES	0.444444	-0.699062	1	0	0	3	CASP3;CTTNBP2;PPP2CA			FALSE	0
5571	chr12	49002273	49018776	PRKAG1	12q13.12	0.0145603	0.00694368	0.008	2	134	2	R1	ULTRA PERIPHERAL NODES	0	-0.0630175	0	1	0	2	CFTR;PRKAB2			FALSE	0
5890	chr14	67819778	68683106	RAD51B	14q24.1	0.0145188	0.00653455	0.006	2	134	6	R1	ULTRA PERIPHERAL NODES	0	-0.665043	1	0	0	1	BRCA1	ZOOHAR.41	ANC204	FALSE	0
1439	chr22	36913627	36940437	CSF2RB	22q12.3	0.0144832	0.00690692	0.008	6	5	11	R1	ULTRA PERIPHERAL NODES	0	0	1	0	0	2	IL15;IL20			FALSE	0
9180	chr5	38845857	38935641	OSMR	5p13.1	0.0144616	0.00671101	0.007	6	5	11	R1	ULTRA PERIPHERAL NODES	0	-1.41421	1	0	0	1	IL20			TRUE	1
85378	chr22	50217693	50245023	TUBGCP6	22q13.33	0.0143853	0.00686022	0.008	2	134	6	R1	ULTRA PERIPHERAL NODES	0	-0.212814	1	0	0	2	BRCA1;TUBGCP5			FALSE	0
57622	chr19	39306565	39320863	LRFN1	19q13.2	0.0143495	0.00665902	0.007	2	134	14	R1	ULTRA PERIPHERAL NODES	0	-1.0394	1	0	0	1	GRIA1			FALSE	0
1947	chrX	68829020	68842160	EFNB1	Xq13.1	0.01434	0.00700962	0.009	51	2	43	R1	ULTRA PERIPHERAL NODES	0	0	1	0	0	1	EFNB2			TRUE	1
7026	chr15	96326045	96340263	NR2F2	15q26.2	0.0143278	0.00644857	0.006	2	134	6	R1	ULTRA PERIPHERAL NODES	0	-0.665043	1	0	0	1	BRCA1			FALSE	0
6657	chr3	181711924	181714435	SOX2	3q26.33	0.0143036	0.00715182	0.01	29	5	26	R1	ULTRA PERIPHERAL NODES	0	0	1	0	0	2	FOXP1;SALL2			FALSE	0
85464	chr17	29625938	29930228	SSH2	17q11.2	0.0142891	0.00663099	0.007	2	134	2	R1	ULTRA PERIPHERAL NODES	0	-0.598667	1	0	0	1	LIMK1			FALSE	0
2186	chr17	67825502	67984378	BPTF	17q24.2	0.0142572	0.00661617	0.007	2	134	6	R1	ULTRA PERIPHERAL NODES	0	-0.665043	1	0	0	1	BAZ1B			FALSE	0
50604	chr1	206863564	206869223	IL20	1q32.1	0.0141974	0.00709868	0.01	6	5	11	R5	PROVINCIAL HUBS	0	1.41421	1	0	0	3	CSF2RB;IL12RB1;OSMR			FALSE	0
4644	chr15	52307283	52529050	MYO5A	15q21.2	0.0141839	0.00693334	0.009	20	4	21	R1	ULTRA PERIPHERAL NODES	0	-0.866025	1	0	1	1	EXOC3			FALSE	1
1604	chr1	207321677	207360966	CD55	1q32.2	0.0141559	0.00707797	0.01	25	2	24	R1	ULTRA PERIPHERAL NODES	0	0	1	0	0	1	C3			FALSE	0
5597	chr15	52019218	52067375	MAPK6	15q21.2	0.0141517	0.00674885	0.008	2	134	5	R1	ULTRA PERIPHERAL NODES	0	-1.33749	1	0	0	1	JUN			FALSE	0
2916	chr5	178978328	178995320	GRM6	5q35.3	0.0141336	0.00721614	0.011	2	134	8	R1	ULTRA PERIPHERAL NODES	0	-0.68786	1	0	0	1	AVP			TRUE	1
128710	chr20	10435304	10628026	SLX4IP	20p12.2	0.0140529	0.00632487	0.006	2	134	6	R1	ULTRA PERIPHERAL NODES	0	-0.665043	1	0	0	1	BRCA1			FALSE	0
51109	chr14	67676800	67695764	RDH11	14q24.1	0.0140495	0.00670009	0.008	43	2	37	R1	ULTRA PERIPHERAL NODES	0	0	1	0	0	1	RDH12			FALSE	0
5350	chr6	118548295	118561716	PLN	6q22.31	0.0140154	0.00685096	0.009	2	134	3	R1	ULTRA PERIPHERAL NODES	0	-0.509902	1	0	1	2	NOS1;PRKG2			FALSE	1
1139	chr15	30357765	32173018	CHRNA7	15q13.3	0.0139375	0.007256	0.012	34	2	31	R1	ULTRA PERIPHERAL NODES	0	0	1	0	1	1	CHRNA2		ANC10;ANC16;ANC685	FALSE	1
673	chr7	140713327	140924929	BRAF	7q34	0.0139156	0.00695781	0.01	2	134	2	R2	PERIPHERAL NODES	0.444444	-0.0630175	1	0	0	3	HSP90AA1;KIDINS220;MAPK1		ANC1206	FALSE	0
1948	chr13	106489745	106535662	EFNB2	13q33.3	0.0138252	0.0070587	0.011	51	2	43	R1	ULTRA PERIPHERAL NODES	0	0	1	0	0	1	EFNB1			FALSE	0
5051	chr1	25959766	25998063	PAFAH2	1p36.11	0.013797	0.00657968	0.008	16	2	18	R1	ULTRA PERIPHERAL NODES	0	0	1	0	0	1	PLA2G6			TRUE	1
3594	chr19	18058994	18098816	IL12RB1	19p13.11	0.0136888	0.00698905	0.011	6	5	11	R1	ULTRA PERIPHERAL NODES	0	0	1	0	0	2	IL15;IL20			FALSE	0
26233	chr8	144355430	144358472	FBXL6	8q24.3	0.0136585	0.00651364	0.008	2	134	2	R1	ULTRA PERIPHERAL NODES	0	-0.598667	1	0	0	1	HSP90AA1			FALSE	0
2066	chr2	211375716	212538802	ERBB4	2q34	0.0136433	0.00696582	0.011	2	134	2	R1	ULTRA PERIPHERAL NODES	0	0.472631	1	0	0	3	CSN2;HSP90AA1;PGR		ANC872;ANC97;HACNS_977	FALSE	0
1312	chr22	19941771	19969975	COMT	22q11.21	0.0136322	0.00666364	0.009	30	2	27	R1	ULTRA PERIPHERAL NODES	0	0	1	1	0	1	MAOA			FALSE	0
1063	chr1	214603194	214664571	CENPF	1q41	0.0135566	0.00677831	0.01	5	2	9	R1	ULTRA PERIPHERAL NODES	0	0	1	0	0	1	CEP83			FALSE	0
4176	chr7	100092727	100101397	MCM7	7q22.1	0.0135128	0.00675642	0.01	10	2	13	R1	ULTRA PERIPHERAL NODES	0	0	1	0	0	1	MCM6			FALSE	0
8085	chr12	49018977	49060794	KMT2D	12q13.12	0.0134286	0.006404	0.008	2	134	2	R1	ULTRA PERIPHERAL NODES	0	-0.598667	1	0	0	1	PRKAB2			FALSE	0
9656	chr6	30699806	30717281	MDC1	6p21.33	0.0133342	0.00666709	0.01	2	134	6	R1	ULTRA PERIPHERAL NODES	0	0.239415	1	0	0	3	BRCA1;H2AX;PRKDC			FALSE	0
1447	chr4	69955255	69961011	CSN2	4q13.3	0.013276	0.006638	0.01	2	134	2	R1	ULTRA PERIPHERAL NODES	0	-0.598667	1	0	0	1	ERBB4			FALSE	0
9968	chrX	71118595	71142449	MED12	Xq13.1	0.013252	0.00662602	0.01	3	3	7	R5	PROVINCIAL HUBS	0	1.1547	1	0	0	2	CCNC;CYP27B1			TRUE	1
4158	chr18	13882043	13915707	MC2R	18p11.21	0.0132458	0.00689594	0.012	2	134	8	R1	ULTRA PERIPHERAL NODES	0	-0.68786	1	0	0	1	GNAS			FALSE	0
785	chr2	151832770	152099167	CACNB4	2q23.3	0.0131629	0.00685273	0.012	2	134	3	R1	ULTRA PERIPHERAL NODES	0	-0.509902	1	0	0	2	CACNA1C;CACNA1D			FALSE	0
51134	chr12	94306393	94460454	CEP83	12q22	0.0131384	0.00670801	0.011	5	2	9	R1	ULTRA PERIPHERAL NODES	0	0	1	0	0	1	CENPF			FALSE	0
119548	chr10	116427846	116477956	PNLIPRP3	10q25.3	0.0131239	0.00656193	0.01	19	2	20	R1	ULTRA PERIPHERAL NODES	0	0	1	0	0	1	LIPF		2xHAR.206	FALSE	0
892	chr6	99542386	99568814	CCNC	6q16.2	0.0130524	0.00638023	0.009	3	3	7	R1	ULTRA PERIPHERAL NODES	0	-0.57735	1	0	0	1	MED12			FALSE	0
54221	chr2	950848	1367612	SNTG2	2p25.3	0.0130095	0.00701745	0.014	48	2	40	R1	ULTRA PERIPHERAL NODES	0	0	1	0	1	1	DMD			FALSE	1
23191	chr15	22867052	22980898	CYFIP1	15q11.2	0.0129995	0.00689242	0.013	2	134	6	R1	ULTRA PERIPHERAL NODES	0	-0.665043	1	0	1	1	TUBGCP5			FALSE	1
8513	chr10	88664441	88678813	LIPF	10q23.31	0.0129634	0.00687329	0.013	19	2	20	R1	ULTRA PERIPHERAL NODES	0	0	1	0	0	1	PNLIPRP3			FALSE	0
9378	chr2	49918502	51032536	NRXN1	2p16.3	0.0127979	0.00723227	0.017	49	2	41	R1	ULTRA PERIPHERAL NODES	0	0	1	1	1	1	DLGAP1			FALSE	1
4175	chr2	135839625	135876443	MCM6	2q21.3	0.0127903	0.00678149	0.013	10	2	13	R1	ULTRA PERIPHERAL NODES	0	0	1	0	1	1	MCM7			FALSE	1
145226	chr14	67701885	67734451	RDH12	14q24.1	0.0126553	0.00658849	0.012	43	2	37	R1	ULTRA PERIPHERAL NODES	0	0	1	0	0	1	RDH11			FALSE	0
1135	chr8	27459755	27479261	CHRNA2	8p21.2	0.0126019	0.00712153	0.017	34	2	31	R1	ULTRA PERIPHERAL NODES	0	0	0	1	0	1	CHRNA7			FALSE	0
4128	chrX	43654906	43746824	MAOA	Xp11.3	0.0125535	0.00677152	0.014	30	2	27	R1	ULTRA PERIPHERAL NODES	0	0	0	1	1	1	COMT			TRUE	1

## Sheet: S4
ID_i	ID_j	Symbol_i	Symbol_j
5515	5590	PPP2CA	PRKCZ
4842	5594	NOS1	MAPK1
5515	5594	PPP2CA	MAPK1
5590	5594	PRKCZ	MAPK1
5594	3725	MAPK1	JUN
892	9968	CCNC	MED12
1500	1496	CTNND1	CTNNA2
3320	1080	HSP90AA1	CFTR
4842	776	NOS1	CACNA1D
4842	775	NOS1	CACNA1C
776	775	CACNA1D	CACNA1C
776	785	CACNA1D	CACNB4
775	785	CACNA1C	CACNB4
1500	1000	CTNND1	CDH2
5594	836	MAPK1	CASP3
9031	2186	BAZ1B	BPTF
5515	51765	PPP2CA	STK26
836	51765	CASP3	STK26
4842	5350	NOS1	PLN
3725	3606	JUN	IL18
1500	1006	CTNND1	CDH8
1496	1006	CTNNA2	CDH8
672	3014	BRCA1	H2AX
9031	3014	BAZ1B	H2AX
672	9656	BRCA1	MDC1
3014	9656	H2AX	MDC1
51134	1063	CEP83	CENPF
8829	5361	NRP1	PLXNA1
4176	4175	MCM7	MCM6
5515	84152	PPP2CA	PPP1R1B
672	114791	BRCA1	TUBGCP5
23191	114791	CYFIP1	TUBGCP5
672	85378	BRCA1	TUBGCP6
114791	85378	TUBGCP5	TUBGCP6
672	2355	BRCA1	FOSL2
3725	2355	JUN	FOSL2
3725	2354	JUN	FOSB
2355	2354	FOSL2	FOSB
5594	2353	MAPK1	FOS
3725	2353	JUN	FOS
2355	2353	FOSL2	FOS
2354	2353	FOSB	FOS
672	3726	BRCA1	JUNB
3725	3726	JUN	JUNB
2355	3726	FOSL2	JUNB
2354	3726	FOSB	JUNB
2353	3726	FOS	JUNB
5594	1958	MAPK1	EGR1
3725	1958	JUN	EGR1
2354	1958	FOSB	EGR1
2353	1958	FOS	EGR1
3726	1958	JUNB	EGR1
6809	8775	STX3	NAPA
6809	6811	STX3	STX5
8775	6811	NAPA	STX5
8775	6804	NAPA	STX1A
6809	9342	STX3	SNAP29
8775	9342	NAPA	SNAP29
6811	9342	STX5	SNAP29
6804	9342	STX1A	SNAP29
776	5593	CACNA1D	PRKG2
775	5593	CACNA1C	PRKG2
5350	5593	PLN	PRKG2
952	5593	CD38	PRKG2
3320	673	HSP90AA1	BRAF
5594	673	MAPK1	BRAF
6809	10228	STX3	STX6
8775	10228	NAPA	STX6
6811	10228	STX5	STX6
6804	10228	STX1A	STX6
9342	10228	SNAP29	STX6
8829	6091	NRP1	ROBO1
3320	3984	HSP90AA1	LIMK1
5515	4790	PPP2CA	NFKB1
3606	4790	IL18	NFKB1
2167	948	FABP4	CD36
23028	6615	KDM1A	SNAI1
1958	6615	EGR1	SNAI1
5515	5970	PPP2CA	RELA
5590	5970	PRKCZ	RELA
3606	5970	IL18	RELA
4790	5970	NFKB1	RELA
4842	2904	NOS1	GRIN2B
2890	2904	GRIA1	GRIN2B
2890	2891	GRIA1	GRIA2
2904	2891	GRIN2B	GRIA2
5051	8398	PAFAH2	PLA2G6
3725	5601	JUN	MAPK9
2355	5601	FOSL2	MAPK9
2354	5601	FOSB	MAPK9
2353	5601	FOS	MAPK9
3726	5601	JUNB	MAPK9
4790	5601	NFKB1	MAPK9
5970	5601	RELA	MAPK9
3320	2066	HSP90AA1	ERBB4
23016	85441	EXOSC7	HELZ2
3725	3552	JUN	IL1A
3606	3552	IL18	IL1A
2353	3552	FOS	IL1A
5515	83992	PPP2CA	CTTNBP2
51765	83992	STK26	CTTNBP2
9968	1594	MED12	CYP27B1
8829	6405	NRP1	SEMA3F
8829	223117	NRP1	SEMA3D
119548	8513	PNLIPRP3	LIPF
1080	5565	CFTR	PRKAB2
1080	5571	CFTR	PRKAG1
5565	5571	PRKAB2	PRKAG1
2778	553	GNAS	AVPR1B
2778	552	GNAS	AVPR1A
553	552	AVPR1B	AVPR1A
2778	554	GNAS	AVPR2
553	554	AVPR1B	AVPR2
552	554	AVPR1A	AVPR2
5515	1813	PPP2CA	DRD2
672	5591	BRCA1	PRKDC
23028	5591	KDM1A	PRKDC
3014	5591	H2AX	PRKDC
9656	5591	MDC1	PRKDC
1622	346	DBI	APOC4
1622	336	DBI	APOA2
346	336	APOC4	APOA2
3984	85464	LIMK1	SSH2
3320	5241	HSP90AA1	PGR
5601	5241	MAPK9	PGR
2066	5241	ERBB4	PGR
2778	5741	GNAS	PTH
57105	5741	CYSLTR2	PTH
5590	653361	PRKCZ	NCF1
5594	653361	MAPK1	NCF1
81554	653361	RCC1L	NCF1
5565	8085	PRKAB2	KMT2D
1006	421	CDH8	ARVCF
7471	4040	WNT1	LRP6
89780	4040	WNT3A	LRP6
7475	4040	WNT6	LRP6
2778	1131	GNAS	CHRM3
342574	147183	KRT27	KRT25
11336	4644	EXOC3	MYO5A
1135	1139	CHRNA2	CHRNA7
5594	5322	MAPK1	PLA2G5
836	1630	CASP3	DCC
6091	1630	ROBO1	DCC
4790	4791	NFKB1	NFKB2
5970	4791	RELA	NFKB2
4790	5971	NFKB1	RELB
5970	5971	RELA	RELB
4791	5971	NFKB2	RELB
2778	1816	GNAS	DRD5
2778	1812	GNAS	DRD1
1816	1812	DRD5	DRD1
2778	4158	GNAS	MC2R
6657	27086	SOX2	FOXP1
93986	27086	FOXP2	FOXP1
672	5890	BRCA1	RAD51B
1958	7166	EGR1	TPH1
3725	3727	JUN	JUND
2355	3727	FOSL2	JUND
2354	3727	FOSB	JUND
2353	3727	FOS	JUND
3726	3727	JUNB	JUND
1958	3727	EGR1	JUND
5601	3727	MAPK9	JUND
4128	1312	MAOA	COMT
2702	2705	GJA5	GJB1
2702	2703	GJA5	GJA8
2705	2703	GJB1	GJA8
3725	5597	JUN	MAPK6
6091	6585	ROBO1	SLIT1
1630	6585	DCC	SLIT1
2778	7201	GNAS	TRHR
4790	5966	NFKB1	REL
5970	5966	RELA	REL
4791	5966	NFKB2	REL
5971	5966	RELB	REL
50604	9180	IL20	OSMR
5565	51085	PRKAB2	MLXIPL
952	23530	CD38	NNT
2354	23530	FOSB	NNT
3600	1439	IL15	CSF2RB
50604	1439	IL20	CSF2RB
7299	7173	TYR	TPO
673	57498	BRAF	KIDINS220
3725	8061	JUN	FOSL1
2355	8061	FOSL2	FOSL1
2354	8061	FOSB	FOSL1
2353	8061	FOS	FOSL1
3726	8061	JUNB	FOSL1
5601	8061	MAPK9	FOSL1
3727	8061	JUND	FOSL1
2066	1447	ERBB4	CSN2
342574	162605	KRT27	KRT28
147183	162605	KRT25	KRT28
3600	3594	IL15	IL12RB1
50604	3594	IL20	IL12RB1
4598	26751	MVK	SH3YL1
6277	177	S100A6	AGER
50507	177	NOX4	AGER
1756	54221	DMD	SNTG2
672	7798	BRCA1	LUZP1
6804	4118	STX1A	MAL
2890	2898	GRIA1	GRIK2
2891	2898	GRIA2	GRIK2
9378	9229	NRXN1	DLGAP1
1749	1750	DLX5	DLX6
7471	8326	WNT1	FZD9
89780	8326	WNT3A	FZD9
7475	8326	WNT6	FZD9
4040	8326	LRP6	FZD9
7477	8326	WNT7B	FZD9
1906	1907	EDN1	EDN2
2778	5021	GNAS	OXTR
1906	5021	EDN1	OXTR
672	7026	BRCA1	NR2F2
23016	7123	EXOSC7	CLEC3B
2556	55879	GABRA3	GABRQ
2778	4157	GNAS	MC1R
553	551	AVPR1B	AVP
552	551	AVPR1A	AVP
554	551	AVPR2	AVP
2904	2899	GRIN2B	GRIK3
2891	2899	GRIA2	GRIK3
551	2916	AVP	GRM6
6657	6297	SOX2	SALL2
2167	51129	FABP4	ANGPTL4
776	3356	CACNA1D	HTR2A
775	3356	CACNA1C	HTR2A
2778	3356	GNAS	HTR2A
6811	2804	STX5	GOLGB1
2803	2804	GOLGA4	GOLGB1
5593	9569	PRKG2	GTF2IRD1
51304	25921	ZDHHC3	ZDHHC5
9332	3240	CD163	HP
11336	5311	EXOC3	PKD2
342574	3858	KRT27	KRT10
5593	2969	PRKG2	GTF2I
84163	2969	GTF2IRD2	GTF2I
9569	2969	GTF2IRD1	GTF2I
5593	491	PRKG2	ATP2B2
5593	490	PRKG2	ATP2B1
54981	138199	NMRK1	CARNMT1
7223	7224	TRPC4	TRPC5
6091	23380	ROBO1	SRGAP2
3320	26233	HSP90AA1	FBXL6
718	1604	C3	CD55
401024	55196	FSIP2	RESF1
1500	1004	CTNND1	CDH6
3320	9970	HSP90AA1	NR1I3
3320	4306	HSP90AA1	NR3C2
672	128710	BRCA1	SLX4IP
672	63901	BRCA1	FAM111A
23028	6591	KDM1A	SNAI2
6615	6591	SNAI1	SNAI2
1630	4651	DCC	MYO10
4756	4651	NEO1	MYO10
80829	1270	ZFP91	CNTF
2891	375567	GRIA2	VWC2
776	3358	CACNA1D	HTR2C
775	3358	CACNA1C	HTR2C
2778	3358	GNAS	HTR2C
3356	3358	HTR2A	HTR2C
8829	10371	NRP1	SEMA3A
5361	10371	PLXNA1	SEMA3A
5361	57556	PLXNA1	SEMA6A
8829	10154	NRP1	PLXNC1
5361	10154	PLXNA1	PLXNC1
836	3603	CASP3	IL16
7166	121278	TPH1	TPH2
1948	1947	EFNB2	EFNB1
6663	5077	SOX10	PAX3
8829	10752	NRP1	CHL1
27255	10752	CNTN6	CHL1
9332	23166	CD163	STAB1
51109	145226	RDH11	RDH12
55879	23229	GABRQ	ARHGEF9
8829	9723	NRP1	SEMA3E
23345	6676	SYNE1	SPAG4
2890	57622	GRIA1	LRFN1
3699	5919	ITIH3	RARRES2
6804	9381	STX1A	OTOF
6804	6529	STX1A	SLC6A1
491	6529	ATP2B2	SLC6A1
6804	6532	STX1A	SLC6A4
51701	84915	NLK	FAM222A
8516	158326	ITGA8	FREM1
5311	5310	PKD2	PKD1
5565	6553	PRKAB2	SLC9A5
1813	5020	DRD2	OXT
5021	5020	OXTR	OXT
2556	5334	GABRA3	PLCL1
55879	5334	GABRQ	PLCL1
57105	3060	CYSLTR2	HCRT
551	3060	AVP	HCRT
342574	353288	KRT27	KRT26
147183	353288	KRT25	KRT26
162605	353288	KRT28	KRT26
93986	116113	FOXP2	FOXP4
27086	116113	FOXP1	FOXP4
60496	26047	AASDHPPT	CNTNAP2

## Sheet: S5
id	N	wb	bd	wbd	exp	er	p_val	p_adj	description	genes	meta_pathway
R-HSA-381340	17288	240	84	10	1.16613	8.5754	2.47643e-07	4.06134e-05	Transcriptional regulation of white adipocyte differentiation	ANGPTL4;CCNC;CD36;FABP4;HELZ2;MED12;NFKB1;NR2F2;RELA;WNT1	M1
R-HSA-373752	17288	240	50	7	0.694123	10.0847	5.47004e-06	0.000239223	Netrin-1 signaling	DCC;MYO10;NEO1;ROBO1;SLIT1;TRPC4;TRPC5	M1
R-HSA-418990	17288	240	55	7	0.763535	9.16788	1.0477e-05	0.000361732	Adherens junctions interactions	ANGPTL4;CDH2;CDH6;CDH8;CTNND1;SNAI1;SOX10	M1
R-HSA-9759476	17288	240	29	5	0.402591	12.4195	4.47341e-05	0.000917048	Regulation of Homotypic Cell-Cell Adhesion	ANGPTL4;CDH8;CTNND1;SNAI1;SOX10	M1
R-HSA-9764260	17288	240	29	5	0.402591	12.4195	4.47341e-05	0.000917048	Regulation of Expression and Function of Type II Classical Cadherins	ANGPTL4;CDH8;CTNND1;SNAI1;SOX10	M1
R-HSA-421270	17288	240	85	7	1.18001	5.93216	0.000179108	0.00293738	Cell-cell junction organization	ANGPTL4;CDH2;CDH6;CDH8;CTNND1;SNAI1;SOX10	M1
R-HSA-418890	17288	240	10	3	0.138825	21.61	0.000295016	0.00379472	Role of second messengers in netrin-1 signaling	DCC;TRPC4;TRPC5	M1
R-HSA-428542	17288	240	10	3	0.138825	21.61	0.000295016	0.00379472	Regulation of commissural axon pathfinding by SLIT and ROBO	DCC;ROBO1;SLIT1	M1
R-HSA-9762292	17288	240	11	3	0.152707	19.6455	0.000401495	0.00462071	Regulation of CDH11 function	ANGPTL4;CDH8;CTNND1	M1
R-HSA-9759475	17288	240	26	4	0.360944	11.0821	0.000425864	0.00473503	Regulation of CDH11 Expression and Function	ANGPTL4;CDH8;CTNND1;SNAI1	M1
R-HSA-446728	17288	240	112	7	1.55484	4.50208	0.000958662	0.0093863	Cell junction organization	ANGPTL4;CDH2;CDH6;CDH8;CTNND1;SNAI1;SOX10	M1
R-HSA-1500931	17288	240	150	7	2.08237	3.36156	0.00500446	0.0327074	Cell-Cell communication	ANGPTL4;CDH2;CDH6;CDH8;CTNND1;SNAI1;SOX10	M1
R-HSA-1989781	17288	240	117	6	1.62425	3.69402	0.00584842	0.0365387	PPARA activates gene expression	ANGPTL4;APOA2;CCNC;CD36;HELZ2;MED12	M1
R-HSA-400206	17288	240	119	6	1.65201	3.63193	0.00634297	0.0392546	Regulation of lipid metabolism by PPARalpha	ANGPTL4;APOA2;CCNC;CD36;HELZ2;MED12	M1
R-HSA-525793	17288	240	29	3	0.402591	7.45172	0.00739683	0.0433243	Myogenesis	CDH2;CTNNA2;NEO1	M1
R-HSA-448706	17288	240	9	5	0.124942	40.0185	5.95602e-08	1.95358e-05	Interleukin-1 processing	IL18;IL1A;NFKB1;NFKB2;RELA	M2
R-HSA-450341	17288	240	9	4	0.124942	32.0148	4.32162e-06	0.00021521	Activation of the AP-1 family of transcription factors	FOS;JUN;MAPK1;MAPK9	M2
R-HSA-166058	17288	240	112	10	1.55484	6.43155	3.61601e-06	0.00021521	MyD88:MAL(TIRAP) cascade initiated on plasma membrane	AGER;CD36;FOS;JUN;MAPK1;MAPK9;NFKB1;NFKB2;PPP2CA;RELA	M2
R-HSA-168188	17288	240	112	10	1.55484	6.43155	3.61601e-06	0.00021521	Toll Like Receptor TLR6:TLR2 Cascade	AGER;CD36;FOS;JUN;MAPK1;MAPK9;NFKB1;NFKB2;PPP2CA;RELA	M2
R-HSA-168179	17288	240	115	10	1.59648	6.26377	4.5929e-06	0.00021521	Toll Like Receptor TLR1:TLR2 Cascade	AGER;CD36;FOS;JUN;MAPK1;MAPK9;NFKB1;NFKB2;PPP2CA;RELA	M2
R-HSA-181438	17288	240	115	10	1.59648	6.26377	4.5929e-06	0.00021521	Toll Like Receptor 2 (TLR2) Cascade	AGER;CD36;FOS;JUN;MAPK1;MAPK9;NFKB1;NFKB2;PPP2CA;RELA	M2
R-HSA-168142	17288	240	96	9	1.33272	6.75312	7.48407e-06	0.000272753	Toll Like Receptor 10 (TLR10) Cascade	AGER;FOS;JUN;MAPK1;MAPK9;NFKB1;NFKB2;PPP2CA;RELA	M2
R-HSA-168176	17288	240	96	9	1.33272	6.75312	7.48407e-06	0.000272753	Toll Like Receptor 5 (TLR5) Cascade	AGER;FOS;JUN;MAPK1;MAPK9;NFKB1;NFKB2;PPP2CA;RELA	M2
R-HSA-975871	17288	240	96	9	1.33272	6.75312	7.48407e-06	0.000272753	MyD88 cascade initiated on plasma membrane	AGER;FOS;JUN;MAPK1;MAPK9;NFKB1;NFKB2;PPP2CA;RELA	M2
R-HSA-975138	17288	240	102	9	1.41601	6.35588	1.23015e-05	0.000403488	TRAF6 mediated induction of NFkB and MAP kinases upon TLR7/8 or 9 activation	AGER;FOS;JUN;MAPK1;MAPK9;NFKB1;NFKB2;PPP2CA;RELA	M2
R-HSA-975155	17288	240	103	9	1.42989	6.29417	1.33183e-05	0.000410884	MyD88 dependent cascade initiated on endosome	AGER;FOS;JUN;MAPK1;MAPK9;NFKB1;NFKB2;PPP2CA;RELA	M2
R-HSA-168164	17288	240	104	9	1.44378	6.23365	1.4406e-05	0.000410884	Toll Like Receptor 3 (TLR3) Cascade	AGER;FOS;JUN;MAPK1;MAPK9;NFKB1;NFKB2;PPP2CA;RELA	M2
R-HSA-168181	17288	240	104	9	1.44378	6.23365	1.4406e-05	0.000410884	Toll Like Receptor 7/8 (TLR7/8) Cascade	AGER;FOS;JUN;MAPK1;MAPK9;NFKB1;NFKB2;PPP2CA;RELA	M2
R-HSA-168138	17288	240	107	9	1.48542	6.05888	1.81347e-05	0.000495681	Toll Like Receptor 9 (TLR9) Cascade	AGER;FOS;JUN;MAPK1;MAPK9;NFKB1;NFKB2;PPP2CA;RELA	M2
R-HSA-166166	17288	240	109	9	1.51319	5.94771	2.10522e-05	0.00051149	MyD88-independent TLR4 cascade	AGER;FOS;JUN;MAPK1;MAPK9;NFKB1;NFKB2;PPP2CA;RELA	M2
R-HSA-937061	17288	240	109	9	1.51319	5.94771	2.10522e-05	0.00051149	TRIF(TICAM1)-mediated TLR4 signaling	AGER;FOS;JUN;MAPK1;MAPK9;NFKB1;NFKB2;PPP2CA;RELA	M2
R-HSA-166016	17288	240	145	10	2.01296	4.96782	3.53459e-05	0.000772896	Toll Like Receptor 4 (TLR4) Cascade	AGER;CD36;FOS;JUN;MAPK1;MAPK9;NFKB1;NFKB2;PPP2CA;RELA	M2
R-HSA-3134963	17288	240	7	3	0.0971772	30.8714	8.87475e-05	0.00166338	DEx/H-box helicases activate type I IFN and inflammatory cytokines production	NFKB1;NFKB2;RELA	M2
R-HSA-6785807	17288	240	107	8	1.48542	5.38567	0.000122741	0.00206456	Interleukin-4 and Interleukin-13 signaling	CD36;FOS;HSP90AA1;IL18;IL1A;JUNB;MAOA;SOX2	M2
R-HSA-168898	17288	240	167	10	2.31837	4.31337	0.000116176	0.00206456	Toll-like Receptor Cascades	AGER;CD36;FOS;JUN;MAPK1;MAPK9;NFKB1;NFKB2;PPP2CA;RELA	M2
R-HSA-450294	17288	240	63	6	0.874595	6.86032	0.000235871	0.00329216	MAP kinase activation	FOS;JUN;MAPK1;MAPK9;NFKB1;PPP2CA	M2
R-HSA-112311	17288	240	10	3	0.138825	21.61	0.000295016	0.00379472	Neurotransmitter clearance	COMT;MAOA;SLC6A4	M2
R-HSA-933542	17288	240	25	4	0.347062	11.5253	0.000364291	0.0042674	TRAF6 mediated NF-kB activation	AGER;NFKB1;NFKB2;RELA	M2
R-HSA-448424	17288	240	71	6	0.985655	6.08732	0.000453399	0.00495717	Interleukin-17 signaling	FOS;JUN;MAPK1;MAPK9;NFKB1;PPP2CA	M2
R-HSA-2871796	17288	240	31	4	0.430356	9.29462	0.000848892	0.00853629	FCERI mediated MAPK activation	FOS;JUN;MAPK1;MAPK9	M2
R-HSA-2559582	17288	240	109	7	1.51319	4.62599	0.000816571	0.00853629	Senescence-Associated Secretory Phenotype (SASP)	FOS;H2AX;IL1A;JUN;MAPK1;NFKB1;RELA	M2
R-HSA-844456	17288	240	16	3	0.222119	13.5062	0.00129445	0.0117939	The NLRP3 inflammasome	NFKB1;NFKB2;RELA	M2
R-HSA-1810476	17288	240	17	3	0.236002	12.7118	0.00155581	0.013981	RIP-mediated NFkB activation via ZBP1	NFKB1;NFKB2;RELA	M2
R-HSA-1606322	17288	240	21	3	0.291532	10.2905	0.00292097	0.022543	ZBP1(DAI) mediated induction of type I IFNs	NFKB1;NFKB2;RELA	M2
R-HSA-5621575	17288	240	21	3	0.291532	10.2905	0.00292097	0.022543	CD209 (DC-SIGN) signaling	NFKB1;RELA;RELB	M2
R-HSA-622312	17288	240	21	3	0.291532	10.2905	0.00292097	0.022543	Inflammasomes	NFKB1;NFKB2;RELA	M2
R-HSA-445989	17288	240	45	4	0.624711	6.40296	0.00345452	0.0254625	TAK1-dependent IKK and NF-kappa-B activation	AGER;NFKB1;NFKB2;RELA	M2
R-HSA-168928	17288	240	82	5	1.13836	4.39228	0.00567004	0.0357649	DDX58/IFIH1-mediated induction of interferon-alpha/beta	AGER;HSP90AA1;NFKB1;NFKB2;RELA	M2
R-HSA-2559583	17288	240	193	8	2.67932	2.98584	0.00563048	0.0357649	Cellular Senescence	FOS;H2AX;IL1A;JUN;MAPK1;MAPK9;NFKB1;RELA	M2
R-HSA-5620971	17288	240	28	3	0.388709	7.71786	0.00669939	0.0403192	Pyroptosis	CASP3;IL18;IL1A	M2
R-HSA-198725	17288	240	61	9	0.84683	10.6279	1.52554e-07	3.33585e-05	Nuclear Events (kinase and transcription factor activation)	EGR1;FOS;FOSB;FOSL1;JUNB;JUND;MAPK1;PPP2CA;TPH1	M3
R-HSA-166520	17288	240	134	12	1.86025	6.45075	3.68174e-07	4.83044e-05	Signaling by NTRKs	BRAF;EGR1;FOS;FOSB;FOSL1;GRIN2B;JUNB;JUND;KIDINS220;MAPK1;PPP2CA;TPH1	M3
R-HSA-187037	17288	240	115	11	1.59648	6.89014	5.87015e-07	6.41803e-05	Signaling by NTRK1 (TRKA)	BRAF;EGR1;FOS;FOSB;FOSL1;JUNB;JUND;KIDINS220;MAPK1;PPP2CA;TPH1	M3
R-HSA-9031628	17288	240	39	7	0.541416	12.9291	9.59097e-07	8.9881e-05	NGF-stimulated transcription	EGR1;FOS;FOSB;FOSL1;JUNB;JUND;TPH1	M3
R-HSA-163685	17288	240	108	9	1.49931	6.00278	1.95472e-05	0.00051149	Integration of energy metabolism	CACNA1C;CACNA1D;CD36;CHRM3;GNAS;MLXIPL;PPP2CA;PRKAB2;STX1A	M3
R-HSA-373080	17288	240	94	8	1.30495	6.1305	4.89163e-05	0.000972397	Class B/2 (Secretin family receptors)	CD55;FZD9;GNAS;PTH;WNT1;WNT3A;WNT6;WNT7B	M3
R-HSA-450282	17288	240	30	5	0.416474	12.0056	5.30768e-05	0.00102407	MAPK targets/ Nuclear events mediated by MAP kinases	FOS;JUN;MAPK1;MAPK9;PPP2CA	M3
R-HSA-438064	17288	240	80	7	1.1106	6.30292	0.000122237	0.00206456	Post NMDA receptor activation events	ERBB4;GRIA1;GRIA2;GRIN2B;MAPK1;PRKAB2;PRKAG1	M3
R-HSA-8943724	17288	240	61	6	0.84683	7.08525	0.000197254	0.00300927	Regulation of PTEN gene transcription	EGR1;JUN;KDM1A;MAPK1;SNAI1;SNAI2	M3
R-HSA-418346	17288	240	88	7	1.22166	5.72992	0.000222404	0.00323343	Platelet homeostasis	ATP2B1;ATP2B2;GNAS;NOS1;PAFAH2;PPP2CA;PRKG2	M3
R-HSA-9018519	17288	240	148	9	2.0546	4.38041	0.000226735	0.00323343	Estrogen-dependent gene expression	ERBB4;FOS;FOSB;H2AX;HSP90AA1;JUN;JUND;KDM1A;PGR	M3
R-HSA-449836	17288	240	24	4	0.333179	12.0056	0.000309355	0.00380257	Other interleukin signaling	CASP3;IL16;STX1A;STX3	M3
R-HSA-9620244	17288	240	24	4	0.333179	12.0056	0.000309355	0.00380257	Long-term potentiation	ERBB4;GRIA1;GRIA2;GRIN2B	M3
R-HSA-442755	17288	240	93	7	1.29107	5.42186	0.000313016	0.00380257	Activation of NMDA receptors and postsynaptic events	ERBB4;GRIA1;GRIA2;GRIN2B;MAPK1;PRKAB2;PRKAG1	M3
R-HSA-3238698	17288	240	26	4	0.360944	11.0821	0.000425864	0.00473503	WNT ligand biogenesis and trafficking	WNT1;WNT3A;WNT6;WNT7B	M3
R-HSA-422356	17288	240	78	6	1.08283	5.54103	0.000750232	0.00806807	Regulation of insulin secretion	CACNA1C;CACNA1D;CD36;CHRM3;GNAS;STX1A	M3
R-HSA-169893	17288	240	14	3	0.194354	15.4357	0.000858834	0.00853629	Prolonged ERK activation events	BRAF;KIDINS220;MAPK1	M3
R-HSA-4641262	17288	240	31	4	0.430356	9.29462	0.000848892	0.00853629	Disassembly of the destruction complex and recruitment of AXIN to the membrane	LRP6;PPP2CA;WNT1;WNT3A	M3
R-HSA-1295596	17288	240	16	3	0.222119	13.5062	0.00129445	0.0117939	Spry regulation of FGF signaling	BRAF;MAPK1;PPP2CA	M3
R-HSA-209776	17288	240	16	3	0.222119	13.5062	0.00129445	0.0117939	Metabolism of amine-derived hormones	TPH1;TPH2;TPO	M3
R-HSA-6794362	17288	240	86	6	1.19389	5.02558	0.00125275	0.0117939	Protein-protein interactions at synapses	DLGAP1;GRIA1;GRIN2B;LRFN1;NRXN1;STX1A	M3
R-HSA-5620916	17288	240	21	3	0.291532	10.2905	0.00292097	0.022543	VxPx cargo-targeting to cilium	EXOC3;PKD1;PKD2	M3
R-HSA-8849932	17288	240	21	3	0.291532	10.2905	0.00292097	0.022543	Synaptic adhesion-like molecules	GRIA1;GRIN2B;LRFN1	M3
R-HSA-3928662	17288	240	42	4	0.583063	6.86032	0.00268058	0.022543	EPHB-mediated forward signaling	EFNB1;EFNB2;GRIN2B;LIMK1	M3
R-HSA-9662360	17288	240	69	5	0.95789	5.21981	0.00269966	0.022543	Sensory processing of sound by inner hair cells of the cochlea	ATP2B1;ATP2B2;CACNA1D;OTOF;STX1A	M3
R-HSA-6811438	17288	240	44	4	0.610828	6.54848	0.0031816	0.0242689	Intra-Golgi traffic	NAPA;SNAP29;STX5;STX6	M3
R-HSA-438066	17288	240	22	3	0.305414	9.82273	0.0033478	0.0249564	Unblocking of NMDA receptors, glutamate binding and activation	GRIA1;GRIA2;GRIN2B	M3
R-HSA-9609523	17288	240	22	3	0.305414	9.82273	0.0033478	0.0249564	Insertion of tail-anchored proteins into the endoplasmic reticulum membrane	OTOF;STX1A;STX5	M3
R-HSA-9659379	17288	240	76	5	1.05507	4.73904	0.00410443	0.0283422	Sensory processing of sound	ATP2B1;ATP2B2;CACNA1D;OTOF;STX1A	M3
R-HSA-264876	17288	240	25	3	0.347062	8.644	0.0048493	0.0327074	Insulin processing	EXOC3;MYO5A;STX1A	M3
R-HSA-6794361	17288	240	55	4	0.763535	5.23879	0.00710066	0.0423457	Neurexins and neuroligins	DLGAP1;GRIN2B;NRXN1;STX1A	M3
R-HSA-5654732	17288	240	29	3	0.402591	7.45172	0.00739683	0.0433243	Negative regulation of FGFR3 signaling	BRAF;MAPK1;PPP2CA	M3
R-HSA-5578775	17288	240	56	4	0.777418	5.14524	0.00756522	0.0439184	Ion homeostasis	ATP2B1;ATP2B2;NOS1;PLN	M3
R-HSA-1236394	17288	240	58	4	0.805183	4.96782	0.00855338	0.0483708	Signaling by ERBB4	CSN2;ERBB4;GABRQ;PGR	M3
R-HSA-5654733	17288	240	31	3	0.430356	6.97097	0.00891638	0.0499927	Negative regulation of FGFR4 signaling	BRAF;MAPK1;PPP2CA	M3
R-HSA-388479	17288	240	6	6	0.0832948	72.0333	6.72702e-12	4.41292e-09	Vasopressin-like receptors	AVP;AVPR1A;AVPR1B;AVPR2;OXT;OXTR	M4
R-HSA-375280	17288	240	42	6	0.583063	10.2905	2.32148e-05	0.00054389	Amine ligand-binding receptors	CHRM3;DRD1;DRD2;DRD5;HTR2A;HTR2C	M4
R-HSA-390651	17288	240	5	3	0.0694123	43.22	2.58852e-05	0.000585541	Dopamine receptors	DRD1;DRD2;DRD5	M4
R-HSA-418555	17288	240	157	9	2.17955	4.1293	0.000351441	0.00419173	G alpha (s) signalling events	AVP;AVPR2;CYSLTR2;DRD1;DRD5;GNAS;MC1R;MC2R;PTH	M4
R-HSA-399954	17288	240	16	5	0.222119	22.5104	1.90675e-06	0.000156353	Sema3A PAK dependent Axon repulsion	HSP90AA1;LIMK1;NRP1;PLXNA1;SEMA3A	M5
R-HSA-373755	17288	240	65	8	0.90236	8.86564	3.1331e-06	0.00021521	Semaphorin interactions	HSP90AA1;LIMK1;NRP1;PLXNA1;PLXNC1;SEMA3A;SEMA3E;SEMA6A	M5
R-HSA-416700	17288	240	19	4	0.263767	15.1649	0.000119165	0.00206456	Other semaphorin interactions	PLXNA1;PLXNC1;SEMA3E;SEMA6A	M5
R-HSA-2029482	17288	240	61	6	0.84683	7.08525	0.000197254	0.00300927	Regulation of actin dynamics for phagocytic cup formation	CYFIP1;HSP90AA1;LIMK1;MAPK1;MYO10;MYO5A	M5
R-HSA-2029480	17288	240	86	7	1.19389	5.86318	0.000192706	0.00300927	Fcgamma receptor (FCGR) dependent phagocytosis	CYFIP1;HSP90AA1;LIMK1;MAPK1;MYO10;MYO5A;PLA2G6	M5
R-HSA-447041	17288	240	9	3	0.124942	24.0111	0.000208649	0.00311076	CHL1 interactions	CHL1;CNTN6;NRP1	M5
R-HSA-2173782	17288	240	41	5	0.569181	8.78455	0.000246503	0.00336887	Binding and Uptake of Ligands by Scavenger Receptors	CD163;CD36;HP;HSP90AA1;STAB1	M5
R-HSA-399955	17288	240	14	3	0.194354	15.4357	0.000858834	0.00853629	SEMA3A-Plexin repulsion signaling by inhibiting Integrin adhesion	NRP1;PLXNA1;SEMA3A	M5
R-HSA-399956	17288	240	16	3	0.222119	13.5062	0.00129445	0.0117939	CRMPs in Sema3A signaling	NRP1;PLXNA1;SEMA3A	M5
R-HSA-194138	17288	240	107	6	1.48542	4.03925	0.00378721	0.0268634	Signaling by VEGF	CTNND1;CYFIP1;HSP90AA1;NCF1;NRP1;PRKCZ	M5
R-HSA-5668599	17288	240	24	3	0.333179	9.00417	0.0043111	0.0294592	RHO GTPases Activate NADPH Oxidases	MAPK1;NCF1;PRKCZ	M5

## Sheet: S6
gene_id	comm_id	symbol	pathway_id	pathway_name	meta_pathway
1000	1	CDH2	R-HSA-1500931	Cell-Cell communication	M1
1000	1	CDH2	R-HSA-418990	Adherens junctions interactions	M1
1000	1	CDH2	R-HSA-421270	Cell-cell junction organization	M1
1000	1	CDH2	R-HSA-446728	Cell junction organization	M1
1000	1	CDH2	R-HSA-525793	Myogenesis	M1
1004	1	CDH6	R-HSA-1500931	Cell-Cell communication	M1
1004	1	CDH6	R-HSA-418990	Adherens junctions interactions	M1
1004	1	CDH6	R-HSA-421270	Cell-cell junction organization	M1
1004	1	CDH6	R-HSA-446728	Cell junction organization	M1
1006	1	CDH8	R-HSA-1500931	Cell-Cell communication	M1
1006	1	CDH8	R-HSA-418990	Adherens junctions interactions	M1
1006	1	CDH8	R-HSA-421270	Cell-cell junction organization	M1
1006	1	CDH8	R-HSA-446728	Cell junction organization	M1
1006	1	CDH8	R-HSA-9759475	Regulation of CDH11 Expression and Function	M1
1006	1	CDH8	R-HSA-9759476	Regulation of Homotypic Cell-Cell Adhesion	M1
1006	1	CDH8	R-HSA-9762292	Regulation of CDH11 function	M1
1006	1	CDH8	R-HSA-9764260	Regulation of Expression and Function of Type II Classical Cadherins	M1
1496	1	CTNNA2	R-HSA-525793	Myogenesis	M1
1500	1	CTNND1	R-HSA-1500931	Cell-Cell communication	M1
1500	1	CTNND1	R-HSA-418990	Adherens junctions interactions	M1
1500	1	CTNND1	R-HSA-421270	Cell-cell junction organization	M1
1500	1	CTNND1	R-HSA-446728	Cell junction organization	M1
1500	1	CTNND1	R-HSA-9759475	Regulation of CDH11 Expression and Function	M1
1500	1	CTNND1	R-HSA-9759476	Regulation of Homotypic Cell-Cell Adhesion	M1
1500	1	CTNND1	R-HSA-9762292	Regulation of CDH11 function	M1
1500	1	CTNND1	R-HSA-9764260	Regulation of Expression and Function of Type II Classical Cadherins	M1
1500	1	CTNND1	R-HSA-194138	Signaling by VEGF	M5
673	2	BRAF	R-HSA-1295596	Spry regulation of FGF signaling	M3
673	2	BRAF	R-HSA-166520	Signaling by NTRKs	M3
673	2	BRAF	R-HSA-169893	Prolonged ERK activation events	M3
673	2	BRAF	R-HSA-187037	Signaling by NTRK1 (TRKA)	M3
673	2	BRAF	R-HSA-5654732	Negative regulation of FGFR3 signaling	M3
673	2	BRAF	R-HSA-5654733	Negative regulation of FGFR4 signaling	M3
1447	2	CSN2	R-HSA-1236394	Signaling by ERBB4	M3
2066	2	ERBB4	R-HSA-1236394	Signaling by ERBB4	M3
2066	2	ERBB4	R-HSA-438064	Post NMDA receptor activation events	M3
2066	2	ERBB4	R-HSA-442755	Activation of NMDA receptors and postsynaptic events	M3
2066	2	ERBB4	R-HSA-9018519	Estrogen-dependent gene expression	M3
2066	2	ERBB4	R-HSA-9620244	Long-term potentiation	M3
3320	2	HSP90AA1	R-HSA-168928	DDX58/IFIH1-mediated induction of interferon-alpha/beta	M2
3320	2	HSP90AA1	R-HSA-6785807	Interleukin-4 and Interleukin-13 signaling	M2
3320	2	HSP90AA1	R-HSA-9018519	Estrogen-dependent gene expression	M3
3320	2	HSP90AA1	R-HSA-194138	Signaling by VEGF	M5
3320	2	HSP90AA1	R-HSA-2029480	Fcgamma receptor (FCGR) dependent phagocytosis	M5
3320	2	HSP90AA1	R-HSA-2029482	Regulation of actin dynamics for phagocytic cup formation	M5
3320	2	HSP90AA1	R-HSA-2173782	Binding and Uptake of Ligands by Scavenger Receptors	M5
3320	2	HSP90AA1	R-HSA-373755	Semaphorin interactions	M5
3320	2	HSP90AA1	R-HSA-399954	Sema3A PAK dependent Axon repulsion	M5
57498	2	KIDINS220	R-HSA-166520	Signaling by NTRKs	M3
57498	2	KIDINS220	R-HSA-169893	Prolonged ERK activation events	M3
57498	2	KIDINS220	R-HSA-187037	Signaling by NTRK1 (TRKA)	M3
3984	2	LIMK1	R-HSA-3928662	EPHB-mediated forward signaling	M3
3984	2	LIMK1	R-HSA-2029480	Fcgamma receptor (FCGR) dependent phagocytosis	M5
3984	2	LIMK1	R-HSA-2029482	Regulation of actin dynamics for phagocytic cup formation	M5
3984	2	LIMK1	R-HSA-373755	Semaphorin interactions	M5
3984	2	LIMK1	R-HSA-399954	Sema3A PAK dependent Axon repulsion	M5
51085	2	MLXIPL	R-HSA-163685	Integration of energy metabolism	M3
5241	2	PGR	R-HSA-1236394	Signaling by ERBB4	M3
5241	2	PGR	R-HSA-9018519	Estrogen-dependent gene expression	M3
5565	2	PRKAB2	R-HSA-163685	Integration of energy metabolism	M3
5565	2	PRKAB2	R-HSA-438064	Post NMDA receptor activation events	M3
5565	2	PRKAB2	R-HSA-442755	Activation of NMDA receptors and postsynaptic events	M3
5571	2	PRKAG1	R-HSA-438064	Post NMDA receptor activation events	M3
5571	2	PRKAG1	R-HSA-442755	Activation of NMDA receptors and postsynaptic events	M3
490	3	ATP2B1	R-HSA-418346	Platelet homeostasis	M3
490	3	ATP2B1	R-HSA-5578775	Ion homeostasis	M3
490	3	ATP2B1	R-HSA-9659379	Sensory processing of sound	M3
490	3	ATP2B1	R-HSA-9662360	Sensory processing of sound by inner hair cells of the cochlea	M3
775	3	CACNA1C	R-HSA-163685	Integration of energy metabolism	M3
775	3	CACNA1C	R-HSA-422356	Regulation of insulin secretion	M3
776	3	CACNA1D	R-HSA-163685	Integration of energy metabolism	M3
776	3	CACNA1D	R-HSA-422356	Regulation of insulin secretion	M3
776	3	CACNA1D	R-HSA-9659379	Sensory processing of sound	M3
776	3	CACNA1D	R-HSA-9662360	Sensory processing of sound by inner hair cells of the cochlea	M3
3356	3	HTR2A	R-HSA-375280	Amine ligand-binding receptors	M4
3358	3	HTR2C	R-HSA-375280	Amine ligand-binding receptors	M4
4842	3	NOS1	R-HSA-418346	Platelet homeostasis	M3
4842	3	NOS1	R-HSA-5578775	Ion homeostasis	M3
5350	3	PLN	R-HSA-5578775	Ion homeostasis	M3
5593	3	PRKG2	R-HSA-418346	Platelet homeostasis	M3
3606	4	IL18	R-HSA-448706	Interleukin-1 processing	M2
3606	4	IL18	R-HSA-5620971	Pyroptosis	M2
3606	4	IL18	R-HSA-6785807	Interleukin-4 and Interleukin-13 signaling	M2
653361	4	NCF1	R-HSA-194138	Signaling by VEGF	M5
653361	4	NCF1	R-HSA-5668599	RHO GTPases Activate NADPH Oxidases	M5
4790	4	NFKB1	R-HSA-381340	Transcriptional regulation of white adipocyte differentiation	M1
4790	4	NFKB1	R-HSA-1606322	ZBP1(DAI) mediated induction of type I IFNs	M2
4790	4	NFKB1	R-HSA-166016	Toll Like Receptor 4 (TLR4) Cascade	M2
4790	4	NFKB1	R-HSA-166058	MyD88:MAL(TIRAP) cascade initiated on plasma membrane	M2
4790	4	NFKB1	R-HSA-166166	MyD88-independent TLR4 cascade	M2
4790	4	NFKB1	R-HSA-168138	Toll Like Receptor 9 (TLR9) Cascade	M2
4790	4	NFKB1	R-HSA-168142	Toll Like Receptor 10 (TLR10) Cascade	M2
4790	4	NFKB1	R-HSA-168164	Toll Like Receptor 3 (TLR3) Cascade	M2
4790	4	NFKB1	R-HSA-168176	Toll Like Receptor 5 (TLR5) Cascade	M2
4790	4	NFKB1	R-HSA-168179	Toll Like Receptor TLR1:TLR2 Cascade	M2
4790	4	NFKB1	R-HSA-168181	Toll Like Receptor 7/8 (TLR7/8) Cascade	M2
4790	4	NFKB1	R-HSA-168188	Toll Like Receptor TLR6:TLR2 Cascade	M2
4790	4	NFKB1	R-HSA-168898	Toll-like Receptor Cascades	M2
4790	4	NFKB1	R-HSA-168928	DDX58/IFIH1-mediated induction of interferon-alpha/beta	M2
4790	4	NFKB1	R-HSA-1810476	RIP-mediated NFkB activation via ZBP1	M2
4790	4	NFKB1	R-HSA-181438	Toll Like Receptor 2 (TLR2) Cascade	M2
4790	4	NFKB1	R-HSA-2559582	Senescence-Associated Secretory Phenotype (SASP)	M2
4790	4	NFKB1	R-HSA-2559583	Cellular Senescence	M2
4790	4	NFKB1	R-HSA-3134963	DEx/H-box helicases activate type I IFN and inflammatory cytokines production	M2
4790	4	NFKB1	R-HSA-445989	TAK1-dependent IKK and NF-kappa-B activation	M2
4790	4	NFKB1	R-HSA-448424	Interleukin-17 signaling	M2
4790	4	NFKB1	R-HSA-448706	Interleukin-1 processing	M2
4790	4	NFKB1	R-HSA-450294	MAP kinase activation	M2
4790	4	NFKB1	R-HSA-5621575	CD209 (DC-SIGN) signaling	M2
4790	4	NFKB1	R-HSA-622312	Inflammasomes	M2
4790	4	NFKB1	R-HSA-844456	The NLRP3 inflammasome	M2
4790	4	NFKB1	R-HSA-933542	TRAF6 mediated NF-kB activation	M2
4790	4	NFKB1	R-HSA-937061	TRIF(TICAM1)-mediated TLR4 signaling	M2
4790	4	NFKB1	R-HSA-975138	TRAF6 mediated induction of NFkB and MAP kinases upon TLR7/8 or 9 activation	M2
4790	4	NFKB1	R-HSA-975155	MyD88 dependent cascade initiated on endosome	M2
4790	4	NFKB1	R-HSA-975871	MyD88 cascade initiated on plasma membrane	M2
4791	4	NFKB2	R-HSA-1606322	ZBP1(DAI) mediated induction of type I IFNs	M2
4791	4	NFKB2	R-HSA-166016	Toll Like Receptor 4 (TLR4) Cascade	M2
4791	4	NFKB2	R-HSA-166058	MyD88:MAL(TIRAP) cascade initiated on plasma membrane	M2
4791	4	NFKB2	R-HSA-166166	MyD88-independent TLR4 cascade	M2
4791	4	NFKB2	R-HSA-168138	Toll Like Receptor 9 (TLR9) Cascade	M2
4791	4	NFKB2	R-HSA-168142	Toll Like Receptor 10 (TLR10) Cascade	M2
4791	4	NFKB2	R-HSA-168164	Toll Like Receptor 3 (TLR3) Cascade	M2
4791	4	NFKB2	R-HSA-168176	Toll Like Receptor 5 (TLR5) Cascade	M2
4791	4	NFKB2	R-HSA-168179	Toll Like Receptor TLR1:TLR2 Cascade	M2
4791	4	NFKB2	R-HSA-168181	Toll Like Receptor 7/8 (TLR7/8) Cascade	M2
4791	4	NFKB2	R-HSA-168188	Toll Like Receptor TLR6:TLR2 Cascade	M2
4791	4	NFKB2	R-HSA-168898	Toll-like Receptor Cascades	M2
4791	4	NFKB2	R-HSA-168928	DDX58/IFIH1-mediated induction of interferon-alpha/beta	M2
4791	4	NFKB2	R-HSA-1810476	RIP-mediated NFkB activation via ZBP1	M2
4791	4	NFKB2	R-HSA-181438	Toll Like Receptor 2 (TLR2) Cascade	M2
4791	4	NFKB2	R-HSA-3134963	DEx/H-box helicases activate type I IFN and inflammatory cytokines production	M2
4791	4	NFKB2	R-HSA-445989	TAK1-dependent IKK and NF-kappa-B activation	M2
4791	4	NFKB2	R-HSA-448706	Interleukin-1 processing	M2
4791	4	NFKB2	R-HSA-622312	Inflammasomes	M2
4791	4	NFKB2	R-HSA-844456	The NLRP3 inflammasome	M2
4791	4	NFKB2	R-HSA-933542	TRAF6 mediated NF-kB activation	M2
4791	4	NFKB2	R-HSA-937061	TRIF(TICAM1)-mediated TLR4 signaling	M2
4791	4	NFKB2	R-HSA-975138	TRAF6 mediated induction of NFkB and MAP kinases upon TLR7/8 or 9 activation	M2
4791	4	NFKB2	R-HSA-975155	MyD88 dependent cascade initiated on endosome	M2
4791	4	NFKB2	R-HSA-975871	MyD88 cascade initiated on plasma membrane	M2
5515	4	PPP2CA	R-HSA-166016	Toll Like Receptor 4 (TLR4) Cascade	M2
5515	4	PPP2CA	R-HSA-166058	MyD88:MAL(TIRAP) cascade initiated on plasma membrane	M2
5515	4	PPP2CA	R-HSA-166166	MyD88-independent TLR4 cascade	M2
5515	4	PPP2CA	R-HSA-168138	Toll Like Receptor 9 (TLR9) Cascade	M2
5515	4	PPP2CA	R-HSA-168142	Toll Like Receptor 10 (TLR10) Cascade	M2
5515	4	PPP2CA	R-HSA-168164	Toll Like Receptor 3 (TLR3) Cascade	M2
5515	4	PPP2CA	R-HSA-168176	Toll Like Receptor 5 (TLR5) Cascade	M2
5515	4	PPP2CA	R-HSA-168179	Toll Like Receptor TLR1:TLR2 Cascade	M2
5515	4	PPP2CA	R-HSA-168181	Toll Like Receptor 7/8 (TLR7/8) Cascade	M2
5515	4	PPP2CA	R-HSA-168188	Toll Like Receptor TLR6:TLR2 Cascade	M2
5515	4	PPP2CA	R-HSA-168898	Toll-like Receptor Cascades	M2
5515	4	PPP2CA	R-HSA-181438	Toll Like Receptor 2 (TLR2) Cascade	M2
5515	4	PPP2CA	R-HSA-448424	Interleukin-17 signaling	M2
5515	4	PPP2CA	R-HSA-450294	MAP kinase activation	M2
5515	4	PPP2CA	R-HSA-937061	TRIF(TICAM1)-mediated TLR4 signaling	M2
5515	4	PPP2CA	R-HSA-975138	TRAF6 mediated induction of NFkB and MAP kinases upon TLR7/8 or 9 activation	M2
5515	4	PPP2CA	R-HSA-975155	MyD88 dependent cascade initiated on endosome	M2
5515	4	PPP2CA	R-HSA-975871	MyD88 cascade initiated on plasma membrane	M2
5515	4	PPP2CA	R-HSA-1295596	Spry regulation of FGF signaling	M3
5515	4	PPP2CA	R-HSA-163685	Integration of energy metabolism	M3
5515	4	PPP2CA	R-HSA-166520	Signaling by NTRKs	M3
5515	4	PPP2CA	R-HSA-187037	Signaling by NTRK1 (TRKA)	M3
5515	4	PPP2CA	R-HSA-198725	Nuclear Events (kinase and transcription factor activation)	M3
5515	4	PPP2CA	R-HSA-418346	Platelet homeostasis	M3
5515	4	PPP2CA	R-HSA-450282	MAPK targets/ Nuclear events mediated by MAP kinases	M3
5515	4	PPP2CA	R-HSA-4641262	Disassembly of the destruction complex and recruitment of AXIN to the membrane	M3
5515	4	PPP2CA	R-HSA-5654732	Negative regulation of FGFR3 signaling	M3
5515	4	PPP2CA	R-HSA-5654733	Negative regulation of FGFR4 signaling	M3
5590	4	PRKCZ	R-HSA-194138	Signaling by VEGF	M5
5590	4	PRKCZ	R-HSA-5668599	RHO GTPases Activate NADPH Oxidases	M5
5970	4	RELA	R-HSA-381340	Transcriptional regulation of white adipocyte differentiation	M1
5970	4	RELA	R-HSA-1606322	ZBP1(DAI) mediated induction of type I IFNs	M2
5970	4	RELA	R-HSA-166016	Toll Like Receptor 4 (TLR4) Cascade	M2
5970	4	RELA	R-HSA-166058	MyD88:MAL(TIRAP) cascade initiated on plasma membrane	M2
5970	4	RELA	R-HSA-166166	MyD88-independent TLR4 cascade	M2
5970	4	RELA	R-HSA-168138	Toll Like Receptor 9 (TLR9) Cascade	M2
5970	4	RELA	R-HSA-168142	Toll Like Receptor 10 (TLR10) Cascade	M2
5970	4	RELA	R-HSA-168164	Toll Like Receptor 3 (TLR3) Cascade	M2
5970	4	RELA	R-HSA-168176	Toll Like Receptor 5 (TLR5) Cascade	M2
5970	4	RELA	R-HSA-168179	Toll Like Receptor TLR1:TLR2 Cascade	M2
5970	4	RELA	R-HSA-168181	Toll Like Receptor 7/8 (TLR7/8) Cascade	M2
5970	4	RELA	R-HSA-168188	Toll Like Receptor TLR6:TLR2 Cascade	M2
5970	4	RELA	R-HSA-168898	Toll-like Receptor Cascades	M2
5970	4	RELA	R-HSA-168928	DDX58/IFIH1-mediated induction of interferon-alpha/beta	M2
5970	4	RELA	R-HSA-1810476	RIP-mediated NFkB activation via ZBP1	M2
5970	4	RELA	R-HSA-181438	Toll Like Receptor 2 (TLR2) Cascade	M2
5970	4	RELA	R-HSA-2559582	Senescence-Associated Secretory Phenotype (SASP)	M2
5970	4	RELA	R-HSA-2559583	Cellular Senescence	M2
5970	4	RELA	R-HSA-3134963	DEx/H-box helicases activate type I IFN and inflammatory cytokines production	M2
5970	4	RELA	R-HSA-445989	TAK1-dependent IKK and NF-kappa-B activation	M2
5970	4	RELA	R-HSA-448706	Interleukin-1 processing	M2
5970	4	RELA	R-HSA-5621575	CD209 (DC-SIGN) signaling	M2
5970	4	RELA	R-HSA-622312	Inflammasomes	M2
5970	4	RELA	R-HSA-844456	The NLRP3 inflammasome	M2
5970	4	RELA	R-HSA-933542	TRAF6 mediated NF-kB activation	M2
5970	4	RELA	R-HSA-937061	TRIF(TICAM1)-mediated TLR4 signaling	M2
5970	4	RELA	R-HSA-975138	TRAF6 mediated induction of NFkB and MAP kinases upon TLR7/8 or 9 activation	M2
5970	4	RELA	R-HSA-975155	MyD88 dependent cascade initiated on endosome	M2
5970	4	RELA	R-HSA-975871	MyD88 cascade initiated on plasma membrane	M2
5971	4	RELB	R-HSA-5621575	CD209 (DC-SIGN) signaling	M2
1958	5	EGR1	R-HSA-166520	Signaling by NTRKs	M3
1958	5	EGR1	R-HSA-187037	Signaling by NTRK1 (TRKA)	M3
1958	5	EGR1	R-HSA-198725	Nuclear Events (kinase and transcription factor activation)	M3
1958	5	EGR1	R-HSA-8943724	Regulation of PTEN gene transcription	M3
1958	5	EGR1	R-HSA-9031628	NGF-stimulated transcription	M3
2353	5	FOS	R-HSA-166016	Toll Like Receptor 4 (TLR4) Cascade	M2
2353	5	FOS	R-HSA-166058	MyD88:MAL(TIRAP) cascade initiated on plasma membrane	M2
2353	5	FOS	R-HSA-166166	MyD88-independent TLR4 cascade	M2
2353	5	FOS	R-HSA-168138	Toll Like Receptor 9 (TLR9) Cascade	M2
2353	5	FOS	R-HSA-168142	Toll Like Receptor 10 (TLR10) Cascade	M2
2353	5	FOS	R-HSA-168164	Toll Like Receptor 3 (TLR3) Cascade	M2
2353	5	FOS	R-HSA-168176	Toll Like Receptor 5 (TLR5) Cascade	M2
2353	5	FOS	R-HSA-168179	Toll Like Receptor TLR1:TLR2 Cascade	M2
2353	5	FOS	R-HSA-168181	Toll Like Receptor 7/8 (TLR7/8) Cascade	M2
2353	5	FOS	R-HSA-168188	Toll Like Receptor TLR6:TLR2 Cascade	M2
2353	5	FOS	R-HSA-168898	Toll-like Receptor Cascades	M2
2353	5	FOS	R-HSA-181438	Toll Like Receptor 2 (TLR2) Cascade	M2
2353	5	FOS	R-HSA-2559582	Senescence-Associated Secretory Phenotype (SASP)	M2
2353	5	FOS	R-HSA-2559583	Cellular Senescence	M2
2353	5	FOS	R-HSA-2871796	FCERI mediated MAPK activation	M2
2353	5	FOS	R-HSA-448424	Interleukin-17 signaling	M2
2353	5	FOS	R-HSA-450294	MAP kinase activation	M2
2353	5	FOS	R-HSA-450341	Activation of the AP-1 family of transcription factors	M2
2353	5	FOS	R-HSA-6785807	Interleukin-4 and Interleukin-13 signaling	M2
2353	5	FOS	R-HSA-937061	TRIF(TICAM1)-mediated TLR4 signaling	M2
2353	5	FOS	R-HSA-975138	TRAF6 mediated induction of NFkB and MAP kinases upon TLR7/8 or 9 activation	M2
2353	5	FOS	R-HSA-975155	MyD88 dependent cascade initiated on endosome	M2
2353	5	FOS	R-HSA-975871	MyD88 cascade initiated on plasma membrane	M2
2353	5	FOS	R-HSA-166520	Signaling by NTRKs	M3
2353	5	FOS	R-HSA-187037	Signaling by NTRK1 (TRKA)	M3
2353	5	FOS	R-HSA-198725	Nuclear Events (kinase and transcription factor activation)	M3
2353	5	FOS	R-HSA-450282	MAPK targets/ Nuclear events mediated by MAP kinases	M3
2353	5	FOS	R-HSA-9018519	Estrogen-dependent gene expression	M3
2353	5	FOS	R-HSA-9031628	NGF-stimulated transcription	M3
2354	5	FOSB	R-HSA-166520	Signaling by NTRKs	M3
2354	5	FOSB	R-HSA-187037	Signaling by NTRK1 (TRKA)	M3
2354	5	FOSB	R-HSA-198725	Nuclear Events (kinase and transcription factor activation)	M3
2354	5	FOSB	R-HSA-9018519	Estrogen-dependent gene expression	M3
2354	5	FOSB	R-HSA-9031628	NGF-stimulated transcription	M3
8061	5	FOSL1	R-HSA-166520	Signaling by NTRKs	M3
8061	5	FOSL1	R-HSA-187037	Signaling by NTRK1 (TRKA)	M3
8061	5	FOSL1	R-HSA-198725	Nuclear Events (kinase and transcription factor activation)	M3
8061	5	FOSL1	R-HSA-9031628	NGF-stimulated transcription	M3
3552	5	IL1A	R-HSA-2559582	Senescence-Associated Secretory Phenotype (SASP)	M2
3552	5	IL1A	R-HSA-2559583	Cellular Senescence	M2
3552	5	IL1A	R-HSA-448706	Interleukin-1 processing	M2
3552	5	IL1A	R-HSA-5620971	Pyroptosis	M2
3552	5	IL1A	R-HSA-6785807	Interleukin-4 and Interleukin-13 signaling	M2
3725	5	JUN	R-HSA-166016	Toll Like Receptor 4 (TLR4) Cascade	M2
3725	5	JUN	R-HSA-166058	MyD88:MAL(TIRAP) cascade initiated on plasma membrane	M2
3725	5	JUN	R-HSA-166166	MyD88-independent TLR4 cascade	M2
3725	5	JUN	R-HSA-168138	Toll Like Receptor 9 (TLR9) Cascade	M2
3725	5	JUN	R-HSA-168142	Toll Like Receptor 10 (TLR10) Cascade	M2
3725	5	JUN	R-HSA-168164	Toll Like Receptor 3 (TLR3) Cascade	M2
3725	5	JUN	R-HSA-168176	Toll Like Receptor 5 (TLR5) Cascade	M2
3725	5	JUN	R-HSA-168179	Toll Like Receptor TLR1:TLR2 Cascade	M2
3725	5	JUN	R-HSA-168181	Toll Like Receptor 7/8 (TLR7/8) Cascade	M2
3725	5	JUN	R-HSA-168188	Toll Like Receptor TLR6:TLR2 Cascade	M2
3725	5	JUN	R-HSA-168898	Toll-like Receptor Cascades	M2
3725	5	JUN	R-HSA-181438	Toll Like Receptor 2 (TLR2) Cascade	M2
3725	5	JUN	R-HSA-2559582	Senescence-Associated Secretory Phenotype (SASP)	M2
3725	5	JUN	R-HSA-2559583	Cellular Senescence	M2
3725	5	JUN	R-HSA-2871796	FCERI mediated MAPK activation	M2
3725	5	JUN	R-HSA-448424	Interleukin-17 signaling	M2
3725	5	JUN	R-HSA-450294	MAP kinase activation	M2
3725	5	JUN	R-HSA-450341	Activation of the AP-1 family of transcription factors	M2
3725	5	JUN	R-HSA-937061	TRIF(TICAM1)-mediated TLR4 signaling	M2
3725	5	JUN	R-HSA-975138	TRAF6 mediated induction of NFkB and MAP kinases upon TLR7/8 or 9 activation	M2
3725	5	JUN	R-HSA-975155	MyD88 dependent cascade initiated on endosome	M2
3725	5	JUN	R-HSA-975871	MyD88 cascade initiated on plasma membrane	M2
3725	5	JUN	R-HSA-450282	MAPK targets/ Nuclear events mediated by MAP kinases	M3
3725	5	JUN	R-HSA-8943724	Regulation of PTEN gene transcription	M3
3725	5	JUN	R-HSA-9018519	Estrogen-dependent gene expression	M3
3726	5	JUNB	R-HSA-6785807	Interleukin-4 and Interleukin-13 signaling	M2
3726	5	JUNB	R-HSA-166520	Signaling by NTRKs	M3
3726	5	JUNB	R-HSA-187037	Signaling by NTRK1 (TRKA)	M3
3726	5	JUNB	R-HSA-198725	Nuclear Events (kinase and transcription factor activation)	M3
3726	5	JUNB	R-HSA-9031628	NGF-stimulated transcription	M3
3727	5	JUND	R-HSA-166520	Signaling by NTRKs	M3
3727	5	JUND	R-HSA-187037	Signaling by NTRK1 (TRKA)	M3
3727	5	JUND	R-HSA-198725	Nuclear Events (kinase and transcription factor activation)	M3
3727	5	JUND	R-HSA-9018519	Estrogen-dependent gene expression	M3
3727	5	JUND	R-HSA-9031628	NGF-stimulated transcription	M3
5594	5	MAPK1	R-HSA-166016	Toll Like Receptor 4 (TLR4) Cascade	M2
5594	5	MAPK1	R-HSA-166058	MyD88:MAL(TIRAP) cascade initiated on plasma membrane	M2
5594	5	MAPK1	R-HSA-166166	MyD88-independent TLR4 cascade	M2
5594	5	MAPK1	R-HSA-168138	Toll Like Receptor 9 (TLR9) Cascade	M2
5594	5	MAPK1	R-HSA-168142	Toll Like Receptor 10 (TLR10) Cascade	M2
5594	5	MAPK1	R-HSA-168164	Toll Like Receptor 3 (TLR3) Cascade	M2
5594	5	MAPK1	R-HSA-168176	Toll Like Receptor 5 (TLR5) Cascade	M2
5594	5	MAPK1	R-HSA-168179	Toll Like Receptor TLR1:TLR2 Cascade	M2
5594	5	MAPK1	R-HSA-168181	Toll Like Receptor 7/8 (TLR7/8) Cascade	M2
5594	5	MAPK1	R-HSA-168188	Toll Like Receptor TLR6:TLR2 Cascade	M2
5594	5	MAPK1	R-HSA-168898	Toll-like Receptor Cascades	M2
5594	5	MAPK1	R-HSA-181438	Toll Like Receptor 2 (TLR2) Cascade	M2
5594	5	MAPK1	R-HSA-2559582	Senescence-Associated Secretory Phenotype (SASP)	M2
5594	5	MAPK1	R-HSA-2559583	Cellular Senescence	M2
5594	5	MAPK1	R-HSA-2871796	FCERI mediated MAPK activation	M2
5594	5	MAPK1	R-HSA-448424	Interleukin-17 signaling	M2
5594	5	MAPK1	R-HSA-450294	MAP kinase activation	M2
5594	5	MAPK1	R-HSA-450341	Activation of the AP-1 family of transcription factors	M2
5594	5	MAPK1	R-HSA-937061	TRIF(TICAM1)-mediated TLR4 signaling	M2
5594	5	MAPK1	R-HSA-975138	TRAF6 mediated induction of NFkB and MAP kinases upon TLR7/8 or 9 activation	M2
5594	5	MAPK1	R-HSA-975155	MyD88 dependent cascade initiated on endosome	M2
5594	5	MAPK1	R-HSA-975871	MyD88 cascade initiated on plasma membrane	M2
5594	5	MAPK1	R-HSA-1295596	Spry regulation of FGF signaling	M3
5594	5	MAPK1	R-HSA-166520	Signaling by NTRKs	M3
5594	5	MAPK1	R-HSA-169893	Prolonged ERK activation events	M3
5594	5	MAPK1	R-HSA-187037	Signaling by NTRK1 (TRKA)	M3
5594	5	MAPK1	R-HSA-198725	Nuclear Events (kinase and transcription factor activation)	M3
5594	5	MAPK1	R-HSA-438064	Post NMDA receptor activation events	M3
5594	5	MAPK1	R-HSA-442755	Activation of NMDA receptors and postsynaptic events	M3
5594	5	MAPK1	R-HSA-450282	MAPK targets/ Nuclear events mediated by MAP kinases	M3
5594	5	MAPK1	R-HSA-5654732	Negative regulation of FGFR3 signaling	M3
5594	5	MAPK1	R-HSA-5654733	Negative regulation of FGFR4 signaling	M3
5594	5	MAPK1	R-HSA-8943724	Regulation of PTEN gene transcription	M3
5594	5	MAPK1	R-HSA-2029480	Fcgamma receptor (FCGR) dependent phagocytosis	M5
5594	5	MAPK1	R-HSA-2029482	Regulation of actin dynamics for phagocytic cup formation	M5
5594	5	MAPK1	R-HSA-5668599	RHO GTPases Activate NADPH Oxidases	M5
5601	5	MAPK9	R-HSA-166016	Toll Like Receptor 4 (TLR4) Cascade	M2
5601	5	MAPK9	R-HSA-166058	MyD88:MAL(TIRAP) cascade initiated on plasma membrane	M2
5601	5	MAPK9	R-HSA-166166	MyD88-independent TLR4 cascade	M2
5601	5	MAPK9	R-HSA-168138	Toll Like Receptor 9 (TLR9) Cascade	M2
5601	5	MAPK9	R-HSA-168142	Toll Like Receptor 10 (TLR10) Cascade	M2
5601	5	MAPK9	R-HSA-168164	Toll Like Receptor 3 (TLR3) Cascade	M2
5601	5	MAPK9	R-HSA-168176	Toll Like Receptor 5 (TLR5) Cascade	M2
5601	5	MAPK9	R-HSA-168179	Toll Like Receptor TLR1:TLR2 Cascade	M2
5601	5	MAPK9	R-HSA-168181	Toll Like Receptor 7/8 (TLR7/8) Cascade	M2
5601	5	MAPK9	R-HSA-168188	Toll Like Receptor TLR6:TLR2 Cascade	M2
5601	5	MAPK9	R-HSA-168898	Toll-like Receptor Cascades	M2
5601	5	MAPK9	R-HSA-181438	Toll Like Receptor 2 (TLR2) Cascade	M2
5601	5	MAPK9	R-HSA-2559583	Cellular Senescence	M2
5601	5	MAPK9	R-HSA-2871796	FCERI mediated MAPK activation	M2
5601	5	MAPK9	R-HSA-448424	Interleukin-17 signaling	M2
5601	5	MAPK9	R-HSA-450294	MAP kinase activation	M2
5601	5	MAPK9	R-HSA-450341	Activation of the AP-1 family of transcription factors	M2
5601	5	MAPK9	R-HSA-937061	TRIF(TICAM1)-mediated TLR4 signaling	M2
5601	5	MAPK9	R-HSA-975138	TRAF6 mediated induction of NFkB and MAP kinases upon TLR7/8 or 9 activation	M2
5601	5	MAPK9	R-HSA-975155	MyD88 dependent cascade initiated on endosome	M2
5601	5	MAPK9	R-HSA-975871	MyD88 cascade initiated on plasma membrane	M2
5601	5	MAPK9	R-HSA-450282	MAPK targets/ Nuclear events mediated by MAP kinases	M3
7166	5	TPH1	R-HSA-166520	Signaling by NTRKs	M3
7166	5	TPH1	R-HSA-187037	Signaling by NTRK1 (TRKA)	M3
7166	5	TPH1	R-HSA-198725	Nuclear Events (kinase and transcription factor activation)	M3
7166	5	TPH1	R-HSA-209776	Metabolism of amine-derived hormones	M3
7166	5	TPH1	R-HSA-9031628	NGF-stimulated transcription	M3
121278	5	TPH2	R-HSA-209776	Metabolism of amine-derived hormones	M3
23191	6	CYFIP1	R-HSA-194138	Signaling by VEGF	M5
23191	6	CYFIP1	R-HSA-2029480	Fcgamma receptor (FCGR) dependent phagocytosis	M5
23191	6	CYFIP1	R-HSA-2029482	Regulation of actin dynamics for phagocytic cup formation	M5
3014	6	H2AX	R-HSA-2559582	Senescence-Associated Secretory Phenotype (SASP)	M2
3014	6	H2AX	R-HSA-2559583	Cellular Senescence	M2
3014	6	H2AX	R-HSA-9018519	Estrogen-dependent gene expression	M3
23028	6	KDM1A	R-HSA-8943724	Regulation of PTEN gene transcription	M3
23028	6	KDM1A	R-HSA-9018519	Estrogen-dependent gene expression	M3
7026	6	NR2F2	R-HSA-381340	Transcriptional regulation of white adipocyte differentiation	M1
6615	6	SNAI1	R-HSA-1500931	Cell-Cell communication	M1
6615	6	SNAI1	R-HSA-418990	Adherens junctions interactions	M1
6615	6	SNAI1	R-HSA-421270	Cell-cell junction organization	M1
6615	6	SNAI1	R-HSA-446728	Cell junction organization	M1
6615	6	SNAI1	R-HSA-9759475	Regulation of CDH11 Expression and Function	M1
6615	6	SNAI1	R-HSA-9759476	Regulation of Homotypic Cell-Cell Adhesion	M1
6615	6	SNAI1	R-HSA-9764260	Regulation of Expression and Function of Type II Classical Cadherins	M1
6615	6	SNAI1	R-HSA-8943724	Regulation of PTEN gene transcription	M3
6591	6	SNAI2	R-HSA-8943724	Regulation of PTEN gene transcription	M3
892	7	CCNC	R-HSA-1989781	PPARA activates gene expression	M1
892	7	CCNC	R-HSA-381340	Transcriptional regulation of white adipocyte differentiation	M1
892	7	CCNC	R-HSA-400206	Regulation of lipid metabolism by PPARalpha	M1
9968	7	MED12	R-HSA-1989781	PPARA activates gene expression	M1
9968	7	MED12	R-HSA-381340	Transcriptional regulation of white adipocyte differentiation	M1
9968	7	MED12	R-HSA-400206	Regulation of lipid metabolism by PPARalpha	M1
551	8	AVP	R-HSA-388479	Vasopressin-like receptors	M4
551	8	AVP	R-HSA-418555	G alpha (s) signalling events	M4
552	8	AVPR1A	R-HSA-388479	Vasopressin-like receptors	M4
553	8	AVPR1B	R-HSA-388479	Vasopressin-like receptors	M4
554	8	AVPR2	R-HSA-388479	Vasopressin-like receptors	M4
554	8	AVPR2	R-HSA-418555	G alpha (s) signalling events	M4
1131	8	CHRM3	R-HSA-163685	Integration of energy metabolism	M3
1131	8	CHRM3	R-HSA-422356	Regulation of insulin secretion	M3
1131	8	CHRM3	R-HSA-375280	Amine ligand-binding receptors	M4
57105	8	CYSLTR2	R-HSA-418555	G alpha (s) signalling events	M4
1812	8	DRD1	R-HSA-375280	Amine ligand-binding receptors	M4
1812	8	DRD1	R-HSA-390651	Dopamine receptors	M4
1812	8	DRD1	R-HSA-418555	G alpha (s) signalling events	M4
1813	8	DRD2	R-HSA-375280	Amine ligand-binding receptors	M4
1813	8	DRD2	R-HSA-390651	Dopamine receptors	M4
1816	8	DRD5	R-HSA-375280	Amine ligand-binding receptors	M4
1816	8	DRD5	R-HSA-390651	Dopamine receptors	M4
1816	8	DRD5	R-HSA-418555	G alpha (s) signalling events	M4
2778	8	GNAS	R-HSA-163685	Integration of energy metabolism	M3
2778	8	GNAS	R-HSA-373080	Class B/2 (Secretin family receptors)	M3
2778	8	GNAS	R-HSA-418346	Platelet homeostasis	M3
2778	8	GNAS	R-HSA-422356	Regulation of insulin secretion	M3
2778	8	GNAS	R-HSA-418555	G alpha (s) signalling events	M4
4157	8	MC1R	R-HSA-418555	G alpha (s) signalling events	M4
4158	8	MC2R	R-HSA-418555	G alpha (s) signalling events	M4
5020	8	OXT	R-HSA-388479	Vasopressin-like receptors	M4
5021	8	OXTR	R-HSA-388479	Vasopressin-like receptors	M4
5741	8	PTH	R-HSA-373080	Class B/2 (Secretin family receptors)	M3
5741	8	PTH	R-HSA-418555	G alpha (s) signalling events	M4
836	10	CASP3	R-HSA-5620971	Pyroptosis	M2
836	10	CASP3	R-HSA-449836	Other interleukin signaling	M3
10752	10	CHL1	R-HSA-447041	CHL1 interactions	M5
27255	10	CNTN6	R-HSA-447041	CHL1 interactions	M5
1630	10	DCC	R-HSA-373752	Netrin-1 signaling	M1
1630	10	DCC	R-HSA-418890	Role of second messengers in netrin-1 signaling	M1
1630	10	DCC	R-HSA-428542	Regulation of commissural axon pathfinding by SLIT and ROBO	M1
3603	10	IL16	R-HSA-449836	Other interleukin signaling	M3
4651	10	MYO10	R-HSA-373752	Netrin-1 signaling	M1
4651	10	MYO10	R-HSA-2029480	Fcgamma receptor (FCGR) dependent phagocytosis	M5
4651	10	MYO10	R-HSA-2029482	Regulation of actin dynamics for phagocytic cup formation	M5
4756	10	NEO1	R-HSA-373752	Netrin-1 signaling	M1
4756	10	NEO1	R-HSA-525793	Myogenesis	M1
8829	10	NRP1	R-HSA-194138	Signaling by VEGF	M5
8829	10	NRP1	R-HSA-373755	Semaphorin interactions	M5
8829	10	NRP1	R-HSA-399954	Sema3A PAK dependent Axon repulsion	M5
8829	10	NRP1	R-HSA-399955	SEMA3A-Plexin repulsion signaling by inhibiting Integrin adhesion	M5
8829	10	NRP1	R-HSA-399956	CRMPs in Sema3A signaling	M5
8829	10	NRP1	R-HSA-447041	CHL1 interactions	M5
5361	10	PLXNA1	R-HSA-373755	Semaphorin interactions	M5
5361	10	PLXNA1	R-HSA-399954	Sema3A PAK dependent Axon repulsion	M5
5361	10	PLXNA1	R-HSA-399955	SEMA3A-Plexin repulsion signaling by inhibiting Integrin adhesion	M5
5361	10	PLXNA1	R-HSA-399956	CRMPs in Sema3A signaling	M5
5361	10	PLXNA1	R-HSA-416700	Other semaphorin interactions	M5
10154	10	PLXNC1	R-HSA-373755	Semaphorin interactions	M5
10154	10	PLXNC1	R-HSA-416700	Other semaphorin interactions	M5
6091	10	ROBO1	R-HSA-373752	Netrin-1 signaling	M1
6091	10	ROBO1	R-HSA-428542	Regulation of commissural axon pathfinding by SLIT and ROBO	M1
10371	10	SEMA3A	R-HSA-373755	Semaphorin interactions	M5
10371	10	SEMA3A	R-HSA-399954	Sema3A PAK dependent Axon repulsion	M5
10371	10	SEMA3A	R-HSA-399955	SEMA3A-Plexin repulsion signaling by inhibiting Integrin adhesion	M5
10371	10	SEMA3A	R-HSA-399956	CRMPs in Sema3A signaling	M5
9723	10	SEMA3E	R-HSA-373755	Semaphorin interactions	M5
9723	10	SEMA3E	R-HSA-416700	Other semaphorin interactions	M5
57556	10	SEMA6A	R-HSA-373755	Semaphorin interactions	M5
57556	10	SEMA6A	R-HSA-416700	Other semaphorin interactions	M5
6585	10	SLIT1	R-HSA-373752	Netrin-1 signaling	M1
6585	10	SLIT1	R-HSA-428542	Regulation of commissural axon pathfinding by SLIT and ROBO	M1
2890	14	GRIA1	R-HSA-438064	Post NMDA receptor activation events	M3
2890	14	GRIA1	R-HSA-438066	Unblocking of NMDA receptors, glutamate binding and activation	M3
2890	14	GRIA1	R-HSA-442755	Activation of NMDA receptors and postsynaptic events	M3
2890	14	GRIA1	R-HSA-6794362	Protein-protein interactions at synapses	M3
2890	14	GRIA1	R-HSA-8849932	Synaptic adhesion-like molecules	M3
2890	14	GRIA1	R-HSA-9620244	Long-term potentiation	M3
2891	14	GRIA2	R-HSA-438064	Post NMDA receptor activation events	M3
2891	14	GRIA2	R-HSA-438066	Unblocking of NMDA receptors, glutamate binding and activation	M3
2891	14	GRIA2	R-HSA-442755	Activation of NMDA receptors and postsynaptic events	M3
2891	14	GRIA2	R-HSA-9620244	Long-term potentiation	M3
2904	14	GRIN2B	R-HSA-166520	Signaling by NTRKs	M3
2904	14	GRIN2B	R-HSA-3928662	EPHB-mediated forward signaling	M3
2904	14	GRIN2B	R-HSA-438064	Post NMDA receptor activation events	M3
2904	14	GRIN2B	R-HSA-438066	Unblocking of NMDA receptors, glutamate binding and activation	M3
2904	14	GRIN2B	R-HSA-442755	Activation of NMDA receptors and postsynaptic events	M3
2904	14	GRIN2B	R-HSA-6794361	Neurexins and neuroligins	M3
2904	14	GRIN2B	R-HSA-6794362	Protein-protein interactions at synapses	M3
2904	14	GRIN2B	R-HSA-8849932	Synaptic adhesion-like molecules	M3
2904	14	GRIN2B	R-HSA-9620244	Long-term potentiation	M3
57622	14	LRFN1	R-HSA-6794362	Protein-protein interactions at synapses	M3
57622	14	LRFN1	R-HSA-8849932	Synaptic adhesion-like molecules	M3
85441	15	HELZ2	R-HSA-1989781	PPARA activates gene expression	M1
85441	15	HELZ2	R-HSA-381340	Transcriptional regulation of white adipocyte differentiation	M1
85441	15	HELZ2	R-HSA-400206	Regulation of lipid metabolism by PPARalpha	M1
51129	16	ANGPTL4	R-HSA-1500931	Cell-Cell communication	M1
51129	16	ANGPTL4	R-HSA-1989781	PPARA activates gene expression	M1
51129	16	ANGPTL4	R-HSA-381340	Transcriptional regulation of white adipocyte differentiation	M1
51129	16	ANGPTL4	R-HSA-400206	Regulation of lipid metabolism by PPARalpha	M1
51129	16	ANGPTL4	R-HSA-418990	Adherens junctions interactions	M1
51129	16	ANGPTL4	R-HSA-421270	Cell-cell junction organization	M1
51129	16	ANGPTL4	R-HSA-446728	Cell junction organization	M1
51129	16	ANGPTL4	R-HSA-9759475	Regulation of CDH11 Expression and Function	M1
51129	16	ANGPTL4	R-HSA-9759476	Regulation of Homotypic Cell-Cell Adhesion	M1
51129	16	ANGPTL4	R-HSA-9762292	Regulation of CDH11 function	M1
51129	16	ANGPTL4	R-HSA-9764260	Regulation of Expression and Function of Type II Classical Cadherins	M1
948	16	CD36	R-HSA-1989781	PPARA activates gene expression	M1
948	16	CD36	R-HSA-381340	Transcriptional regulation of white adipocyte differentiation	M1
948	16	CD36	R-HSA-400206	Regulation of lipid metabolism by PPARalpha	M1
948	16	CD36	R-HSA-166016	Toll Like Receptor 4 (TLR4) Cascade	M2
948	16	CD36	R-HSA-166058	MyD88:MAL(TIRAP) cascade initiated on plasma membrane	M2
948	16	CD36	R-HSA-168179	Toll Like Receptor TLR1:TLR2 Cascade	M2
948	16	CD36	R-HSA-168188	Toll Like Receptor TLR6:TLR2 Cascade	M2
948	16	CD36	R-HSA-168898	Toll-like Receptor Cascades	M2
948	16	CD36	R-HSA-181438	Toll Like Receptor 2 (TLR2) Cascade	M2
948	16	CD36	R-HSA-6785807	Interleukin-4 and Interleukin-13 signaling	M2
948	16	CD36	R-HSA-163685	Integration of energy metabolism	M3
948	16	CD36	R-HSA-422356	Regulation of insulin secretion	M3
948	16	CD36	R-HSA-2173782	Binding and Uptake of Ligands by Scavenger Receptors	M5
2167	16	FABP4	R-HSA-381340	Transcriptional regulation of white adipocyte differentiation	M1
491	17	ATP2B2	R-HSA-418346	Platelet homeostasis	M3
491	17	ATP2B2	R-HSA-5578775	Ion homeostasis	M3
491	17	ATP2B2	R-HSA-9659379	Sensory processing of sound	M3
491	17	ATP2B2	R-HSA-9662360	Sensory processing of sound by inner hair cells of the cochlea	M3
8775	17	NAPA	R-HSA-6811438	Intra-Golgi traffic	M3
9381	17	OTOF	R-HSA-9609523	Insertion of tail-anchored proteins into the endoplasmic reticulum membrane	M3
9381	17	OTOF	R-HSA-9659379	Sensory processing of sound	M3
9381	17	OTOF	R-HSA-9662360	Sensory processing of sound by inner hair cells of the cochlea	M3
6532	17	SLC6A4	R-HSA-112311	Neurotransmitter clearance	M2
9342	17	SNAP29	R-HSA-6811438	Intra-Golgi traffic	M3
6804	17	STX1A	R-HSA-163685	Integration of energy metabolism	M3
6804	17	STX1A	R-HSA-264876	Insulin processing	M3
6804	17	STX1A	R-HSA-422356	Regulation of insulin secretion	M3
6804	17	STX1A	R-HSA-449836	Other interleukin signaling	M3
6804	17	STX1A	R-HSA-6794361	Neurexins and neuroligins	M3
6804	17	STX1A	R-HSA-6794362	Protein-protein interactions at synapses	M3
6804	17	STX1A	R-HSA-9609523	Insertion of tail-anchored proteins into the endoplasmic reticulum membrane	M3
6804	17	STX1A	R-HSA-9659379	Sensory processing of sound	M3
6804	17	STX1A	R-HSA-9662360	Sensory processing of sound by inner hair cells of the cochlea	M3
6809	17	STX3	R-HSA-449836	Other interleukin signaling	M3
6811	17	STX5	R-HSA-6811438	Intra-Golgi traffic	M3
6811	17	STX5	R-HSA-9609523	Insertion of tail-anchored proteins into the endoplasmic reticulum membrane	M3
10228	17	STX6	R-HSA-6811438	Intra-Golgi traffic	M3
5051	18	PAFAH2	R-HSA-418346	Platelet homeostasis	M3
8398	18	PLA2G6	R-HSA-2029480	Fcgamma receptor (FCGR) dependent phagocytosis	M5
8326	19	FZD9	R-HSA-373080	Class B/2 (Secretin family receptors)	M3
4040	19	LRP6	R-HSA-4641262	Disassembly of the destruction complex and recruitment of AXIN to the membrane	M3
7471	19	WNT1	R-HSA-381340	Transcriptional regulation of white adipocyte differentiation	M1
7471	19	WNT1	R-HSA-3238698	WNT ligand biogenesis and trafficking	M3
7471	19	WNT1	R-HSA-373080	Class B/2 (Secretin family receptors)	M3
7471	19	WNT1	R-HSA-4641262	Disassembly of the destruction complex and recruitment of AXIN to the membrane	M3
89780	19	WNT3A	R-HSA-3238698	WNT ligand biogenesis and trafficking	M3
89780	19	WNT3A	R-HSA-373080	Class B/2 (Secretin family receptors)	M3
89780	19	WNT3A	R-HSA-4641262	Disassembly of the destruction complex and recruitment of AXIN to the membrane	M3
7475	19	WNT6	R-HSA-3238698	WNT ligand biogenesis and trafficking	M3
7475	19	WNT6	R-HSA-373080	Class B/2 (Secretin family receptors)	M3
7477	19	WNT7B	R-HSA-3238698	WNT ligand biogenesis and trafficking	M3
7477	19	WNT7B	R-HSA-373080	Class B/2 (Secretin family receptors)	M3
11336	21	EXOC3	R-HSA-264876	Insulin processing	M3
11336	21	EXOC3	R-HSA-5620916	VxPx cargo-targeting to cilium	M3
4644	21	MYO5A	R-HSA-264876	Insulin processing	M3
4644	21	MYO5A	R-HSA-2029480	Fcgamma receptor (FCGR) dependent phagocytosis	M5
4644	21	MYO5A	R-HSA-2029482	Regulation of actin dynamics for phagocytic cup formation	M5
5310	21	PKD1	R-HSA-5620916	VxPx cargo-targeting to cilium	M3
5311	21	PKD2	R-HSA-5620916	VxPx cargo-targeting to cilium	M3
336	23	APOA2	R-HSA-1989781	PPARA activates gene expression	M1
336	23	APOA2	R-HSA-400206	Regulation of lipid metabolism by PPARalpha	M1
1604	24	CD55	R-HSA-373080	Class B/2 (Secretin family receptors)	M3
177	25	AGER	R-HSA-166016	Toll Like Receptor 4 (TLR4) Cascade	M2
177	25	AGER	R-HSA-166058	MyD88:MAL(TIRAP) cascade initiated on plasma membrane	M2
177	25	AGER	R-HSA-166166	MyD88-independent TLR4 cascade	M2
177	25	AGER	R-HSA-168138	Toll Like Receptor 9 (TLR9) Cascade	M2
177	25	AGER	R-HSA-168142	Toll Like Receptor 10 (TLR10) Cascade	M2
177	25	AGER	R-HSA-168164	Toll Like Receptor 3 (TLR3) Cascade	M2
177	25	AGER	R-HSA-168176	Toll Like Receptor 5 (TLR5) Cascade	M2
177	25	AGER	R-HSA-168179	Toll Like Receptor TLR1:TLR2 Cascade	M2
177	25	AGER	R-HSA-168181	Toll Like Receptor 7/8 (TLR7/8) Cascade	M2
177	25	AGER	R-HSA-168188	Toll Like Receptor TLR6:TLR2 Cascade	M2
177	25	AGER	R-HSA-168898	Toll-like Receptor Cascades	M2
177	25	AGER	R-HSA-168928	DDX58/IFIH1-mediated induction of interferon-alpha/beta	M2
177	25	AGER	R-HSA-181438	Toll Like Receptor 2 (TLR2) Cascade	M2
177	25	AGER	R-HSA-445989	TAK1-dependent IKK and NF-kappa-B activation	M2
177	25	AGER	R-HSA-933542	TRAF6 mediated NF-kB activation	M2
177	25	AGER	R-HSA-937061	TRIF(TICAM1)-mediated TLR4 signaling	M2
177	25	AGER	R-HSA-975138	TRAF6 mediated induction of NFkB and MAP kinases upon TLR7/8 or 9 activation	M2
177	25	AGER	R-HSA-975155	MyD88 dependent cascade initiated on endosome	M2
177	25	AGER	R-HSA-975871	MyD88 cascade initiated on plasma membrane	M2
6657	26	SOX2	R-HSA-6785807	Interleukin-4 and Interleukin-13 signaling	M2
1312	27	COMT	R-HSA-112311	Neurotransmitter clearance	M2
4128	27	MAOA	R-HSA-112311	Neurotransmitter clearance	M2
4128	27	MAOA	R-HSA-6785807	Interleukin-4 and Interleukin-13 signaling	M2
9332	29	CD163	R-HSA-2173782	Binding and Uptake of Ligands by Scavenger Receptors	M5
3240	29	HP	R-HSA-2173782	Binding and Uptake of Ligands by Scavenger Receptors	M5
23166	29	STAB1	R-HSA-2173782	Binding and Uptake of Ligands by Scavenger Receptors	M5
55879	30	GABRQ	R-HSA-1236394	Signaling by ERBB4	M3
7173	36	TPO	R-HSA-209776	Metabolism of amine-derived hormones	M3
9229	41	DLGAP1	R-HSA-6794361	Neurexins and neuroligins	M3
9229	41	DLGAP1	R-HSA-6794362	Protein-protein interactions at synapses	M3
9378	41	NRXN1	R-HSA-6794361	Neurexins and neuroligins	M3
9378	41	NRXN1	R-HSA-6794362	Protein-protein interactions at synapses	M3
1947	43	EFNB1	R-HSA-3928662	EPHB-mediated forward signaling	M3
1948	43	EFNB2	R-HSA-3928662	EPHB-mediated forward signaling	M3
6663	44	SOX10	R-HSA-1500931	Cell-Cell communication	M1
6663	44	SOX10	R-HSA-418990	Adherens junctions interactions	M1
6663	44	SOX10	R-HSA-421270	Cell-cell junction organization	M1
6663	44	SOX10	R-HSA-446728	Cell junction organization	M1
6663	44	SOX10	R-HSA-9759476	Regulation of Homotypic Cell-Cell Adhesion	M1
6663	44	SOX10	R-HSA-9764260	Regulation of Expression and Function of Type II Classical Cadherins	M1
7223	48	TRPC4	R-HSA-373752	Netrin-1 signaling	M1
7223	48	TRPC4	R-HSA-418890	Role of second messengers in netrin-1 signaling	M1
7224	48	TRPC5	R-HSA-373752	Netrin-1 signaling	M1
7224	48	TRPC5	R-HSA-418890	Role of second messengers in netrin-1 signaling	M1

## Sheet: S7
id	n_genes	genes	n_pathways	pathways	meta-pathway
M1	25	ANGPTL4;APOA2;CCNC;CD36;CDH2;CDH6;CDH8;CTNNA2;CTNND1;DCC;FABP4;HELZ2;MED12;MYO10;NEO1;NFKB1;NR2F2;RELA;ROBO1;SLIT1;SNAI1;SOX10;TRPC4;TRPC5;WNT1	15	Adherens junctions interactions;Cell junction organization;Cell-Cell communication;Cell-cell junction organization;Myogenesis;Netrin-1 signaling;PPARA activates gene expression;Regulation of CDH11 Expression and Function;Regulation of CDH11 function;Regulation of Expression and Function of Type II Classical Cadherins;Regulation of Homotypic Cell-Cell Adhesion;Regulation of commissural axon pathfi…	cell-cell junction and communication
M2	21	AGER;CASP3;CD36;COMT;FOS;H2AX;HSP90AA1;IL18;IL1A;JUN;JUNB;MAOA;MAPK1;MAPK9;NFKB1;NFKB2;PPP2CA;RELA;RELB;SLC6A4;SOX2	35	Activation of the AP-1 family of transcription factors;CD209 (DC-SIGN) signaling;Cellular Senescence;DDX58/IFIH1-mediated induction of interferon-alpha/beta;DEx/H-box helicases activate type I IFN and inflammatory cytokines production ;FCERI mediated MAPK activation;Inflammasomes;Interleukin-1 processing;Interleukin-17 signaling;Interleukin-4 and Interleukin-13 signaling;MAP kinase activation;MyD…	inflammatory signaling
M3	68	ATP2B1;ATP2B2;BRAF;CACNA1C;CACNA1D;CASP3;CD36;CD55;CHRM3;CSN2;DLGAP1;EFNB1;EFNB2;EGR1;ERBB4;EXOC3;FOS;FOSB;FOSL1;FZD9;GABRQ;GNAS;GRIA1;GRIA2;GRIN2B;H2AX;HSP90AA1;IL16;JUN;JUNB;JUND;KDM1A;KIDINS220;LIMK1;LRFN1;LRP6;MAPK1;MAPK9;MLXIPL;MYO5A;NAPA;NOS1;NRXN1;OTOF;PAFAH2;PGR;PKD1;PKD2;PLN;PPP2CA;PRKAB2;PRKAG1;PRKG2;PTH;SNAI1;SNAI2;SNAP29;STX1A;STX3;STX5;STX6;TPH1;TPH2;TPO;WNT1;WNT3A;WNT6;WNT7B	35	Activation of NMDA receptors and postsynaptic events;Class B/2 (Secretin family receptors);Disassembly of the destruction complex and recruitment of AXIN to the membrane;EPHB-mediated forward signaling;Estrogen-dependent gene expression;Insertion of tail-anchored proteins into the endoplasmic reticulum membrane;Insulin processing;Integration of energy metabolism;Intra-Golgi traffic;Ion homeostasi…	synaptic signaling
M4	17	AVP;AVPR1A;AVPR1B;AVPR2;CHRM3;CYSLTR2;DRD1;DRD2;DRD5;GNAS;HTR2A;HTR2C;MC1R;MC2R;OXT;OXTR;PTH	4	Amine ligand-binding receptors;Dopamine receptors;G alpha (s) signalling events;Vasopressin-like receptors	neurotrnsmitter receptors
M5	22	CD163;CD36;CHL1;CNTN6;CTNND1;CYFIP1;HP;HSP90AA1;LIMK1;MAPK1;MYO10;MYO5A;NCF1;NRP1;PLA2G6;PLXNA1;PLXNC1;PRKCZ;SEMA3A;SEMA3E;SEMA6A;STAB1	11	Binding and Uptake of Ligands by Scavenger Receptors;CHL1 interactions;CRMPs in Sema3A signaling;Fcgamma receptor (FCGR) dependent phagocytosis;Other semaphorin interactions;RHO GTPases Activate NADPH Oxidases;Regulation of actin dynamics for phagocytic cup formation;SEMA3A-Plexin repulsion signaling by inhibiting Integrin adhesion;Sema3A PAK dependent Axon repulsion;Semaphorin interactions;Signa…	semaphorin signaling

## Sheet: S8
comm_id	id	N	wb	bd	wbd	exp	er	p_val	p_adj	description	genes
1	R-HSA-1500931	240	6	7	4	0.175	22.8571	3.81543e-06	1.24002e-05	Cell-Cell communication	CDH2;CDH6;CDH8;CTNND1
1	R-HSA-418990	240	6	7	4	0.175	22.8571	3.81543e-06	1.24002e-05	Adherens junctions interactions	CDH2;CDH6;CDH8;CTNND1
1	R-HSA-421270	240	6	7	4	0.175	22.8571	3.81543e-06	1.24002e-05	Cell-cell junction organization	CDH2;CDH6;CDH8;CTNND1
1	R-HSA-446728	240	6	7	4	0.175	22.8571	3.81543e-06	1.24002e-05	Cell junction organization	CDH2;CDH6;CDH8;CTNND1
1	R-HSA-525793	240	6	3	2	0.075	26.6667	0.00155146	0.00336149	Myogenesis	CDH2;CTNNA2
1	R-HSA-9762292	240	6	3	2	0.075	26.6667	0.00155146	0.00336149	Regulation of CDH11 function	CDH8;CTNND1
1	R-HSA-9759475	240	6	4	2	0.1	20	0.00306809	0.00569788	Regulation of CDH11 Expression and Function	CDH8;CTNND1
1	R-HSA-9759476	240	6	5	2	0.125	16	0.00505599	0.00730309	Regulation of Homotypic Cell-Cell Adhesion	CDH8;CTNND1
1	R-HSA-9764260	240	6	5	2	0.125	16	0.00505599	0.00730309	Regulation of Expression and Function of Type II Classical Cadherins	CDH8;CTNND1
2	R-HSA-1632852	240	17	4	4	0.283333	14.1176	1.76544e-05	0.000358973	Macroautophagy	CFTR;HSP90AA1;PRKAB2;PRKAG1
2	R-HSA-9612973	240	17	4	4	0.283333	14.1176	1.76544e-05	0.000358973	Autophagy	CFTR;HSP90AA1;PRKAB2;PRKAG1
2	R-HSA-9663891	240	17	4	4	0.283333	14.1176	1.76544e-05	0.000358973	Selective autophagy	CFTR;HSP90AA1;PRKAB2;PRKAG1
2	R-HSA-1251985	240	17	3	3	0.2125	14.1176	0.000298864	0.00303845	Nuclear signaling by ERBB4	CSN2;ERBB4;PGR
2	R-HSA-3371497	240	17	3	3	0.2125	14.1176	0.000298864	0.00303845	HSP90 chaperone cycle for steroid hormone receptors (SHR) in the presence of ligand	HSP90AA1;NR3C2;PGR
2	R-HSA-383280	240	17	3	3	0.2125	14.1176	0.000298864	0.00303845	Nuclear Receptor transcription pathway	NR1I3;NR3C2;PGR
2	R-HSA-1236394	240	17	4	3	0.283333	10.5882	0.00114249	0.00995602	Signaling by ERBB4	CSN2;ERBB4;PGR
2	R-HSA-438064	240	17	7	3	0.495833	6.05042	0.00872563	0.0591404	Post NMDA receptor activation events	ERBB4;PRKAB2;PRKAG1
2	R-HSA-442755	240	17	7	3	0.495833	6.05042	0.00872563	0.0591404	Activation of NMDA receptors and postsynaptic events	ERBB4;PRKAB2;PRKAG1
2	R-HSA-1592230	240	17	3	2	0.2125	9.41176	0.0136282	0.0639478	Mitochondrial biogenesis	PRKAB2;PRKAG1
2	R-HSA-169893	240	17	3	2	0.2125	9.41176	0.0136282	0.0639478	Prolonged ERK activation events	BRAF;KIDINS220
2	R-HSA-187687	240	17	3	2	0.2125	9.41176	0.0136282	0.0639478	Signalling to ERKs	BRAF;KIDINS220
2	R-HSA-6804756	240	17	3	2	0.2125	9.41176	0.0136282	0.0639478	Regulation of TP53 Activity through Phosphorylation	PRKAB2;PRKAG1
2	R-HSA-9018519	240	17	9	3	0.6375	4.70588	0.019126	0.0833345	Estrogen-dependent gene expression	ERBB4;HSP90AA1;PGR
2	R-HSA-1445148	240	17	4	2	0.283333	7.05882	0.0261139	0.0995594	Translocation of SLC2A4 (GLUT4) to the plasma membrane	PRKAB2;PRKAG1
2	R-HSA-5633007	240	17	4	2	0.283333	7.05882	0.0261139	0.0995594	Regulation of TP53 Activity	PRKAB2;PRKAG1
2	R-HSA-399954	240	17	5	2	0.354167	5.64706	0.0417034	0.149642	Sema3A PAK dependent Axon repulsion	HSP90AA1;LIMK1
2	R-HSA-2029482	240	17	6	2	0.425	4.70588	0.0599465	0.182837	Regulation of actin dynamics for phagocytic cup formation	HSP90AA1;LIMK1
2	R-HSA-2990846	240	17	6	2	0.425	4.70588	0.0599465	0.182837	SUMOylation	NR3C2;PGR
2	R-HSA-3108232	240	17	6	2	0.425	4.70588	0.0599465	0.182837	SUMO E3 ligases SUMOylate target proteins	NR3C2;PGR
2	R-HSA-2029480	240	17	7	2	0.495833	4.03361	0.0804348	0.233644	Fcgamma receptor (FCGR) dependent phagocytosis	HSP90AA1;LIMK1
2	R-HSA-373755	240	17	8	2	0.566667	3.52941	0.102799	0.263325	Semaphorin interactions	HSP90AA1;LIMK1
2	R-HSA-163685	240	17	9	2	0.6375	3.13725	0.126706	0.263325	Integration of energy metabolism	MLXIPL;PRKAB2
2	R-HSA-187037	240	17	11	2	0.779167	2.56684	0.177975	0.263325	Signaling by NTRK1 (TRKA)	BRAF;KIDINS220
2	R-HSA-166520	240	17	12	2	0.85	2.35294	0.204825	0.265837	Signaling by NTRKs	BRAF;KIDINS220
3	R-HSA-5576891	240	14	5	4	0.291667	13.7143	3.58677e-05	0.000538016	Cardiac conduction	ATP2B1;CACNA1C;NOS1;PLN
3	R-HSA-419037	240	14	3	3	0.175	17.1429	0.00015998	0.00119985	NCAM1 interactions	CACNA1C;CACNA1D;CACNB4
3	R-HSA-375165	240	14	4	3	0.233333	12.8571	0.000617646	0.00231617	NCAM signaling for neurite out-growth	CACNA1C;CACNA1D;CACNB4
3	R-HSA-5578775	240	14	4	3	0.233333	12.8571	0.000617646	0.00231617	Ion homeostasis	ATP2B1;NOS1;PLN
3	R-HSA-418346	240	14	7	3	0.408333	7.34694	0.00485847	0.0145754	Platelet homeostasis	ATP2B1;NOS1;PRKG2
3	R-HSA-936837	240	14	3	2	0.175	11.4286	0.00919887	0.0229972	Ion transport by P-type ATPases	ATP2B1;PLN
3	R-HSA-9659379	240	14	5	2	0.291667	6.85714	0.0286399	0.0477332	Sensory processing of sound	ATP2B1;CACNA1D
3	R-HSA-9662360	240	14	5	2	0.291667	6.85714	0.0286399	0.0477332	Sensory processing of sound by inner hair cells of the cochlea	ATP2B1;CACNA1D
3	R-HSA-983712	240	14	5	2	0.291667	6.85714	0.0286399	0.0477332	Ion channel transport	ATP2B1;PLN
3	R-HSA-375280	240	14	6	2	0.35	5.71429	0.0415216	0.0566203	Amine ligand-binding receptors	HTR2A;HTR2C
3	R-HSA-422356	240	14	6	2	0.35	5.71429	0.0415216	0.0566203	Regulation of insulin secretion	CACNA1C;CACNA1D
3	R-HSA-196854	240	14	7	2	0.408333	4.89796	0.0561868	0.0702335	Metabolism of vitamins and cofactors	CD38;PRKG2
3	R-HSA-163685	240	14	9	2	0.525	3.80952	0.0900024	0.103849	Integration of energy metabolism	CACNA1C;CACNA1D
4	R-HSA-5607764	240	13	4	4	0.216667	18.4615	5.30375e-06	0.000233365	CLEC7A (Dectin-1) signaling	NFKB1;NFKB2;RELA;RELB
4	R-HSA-5621481	240	13	4	4	0.216667	18.4615	5.30375e-06	0.000233365	C-type lectin receptors (CLRs)	NFKB1;NFKB2;RELA;RELB
4	R-HSA-1168372	240	13	3	3	0.1625	18.4615	0.000125699	0.000737433	Downstream signaling events of B Cell Receptor (BCR)	NFKB1;REL;RELA
4	R-HSA-1169091	240	13	3	3	0.1625	18.4615	0.000125699	0.000737433	Activation of NF-kappaB in B cells	NFKB1;REL;RELA
4	R-HSA-1606322	240	13	3	3	0.1625	18.4615	0.000125699	0.000737433	ZBP1(DAI) mediated induction of type I IFNs	NFKB1;NFKB2;RELA
4	R-HSA-168643	240	13	3	3	0.1625	18.4615	0.000125699	0.000737433	Nucleotide-binding domain, leucine rich repeat containing receptor (NLR) signaling pathways	NFKB1;NFKB2;RELA
4	R-HSA-1810476	240	13	3	3	0.1625	18.4615	0.000125699	0.000737433	RIP-mediated NFkB activation via ZBP1	NFKB1;NFKB2;RELA
4	R-HSA-3134963	240	13	3	3	0.1625	18.4615	0.000125699	0.000737433	DEx/H-box helicases activate type I IFN and inflammatory cytokines production	NFKB1;NFKB2;RELA
4	R-HSA-5607761	240	13	3	3	0.1625	18.4615	0.000125699	0.000737433	Dectin-1 mediated noncanonical NF-kB signaling	NFKB2;RELA;RELB
4	R-HSA-5621575	240	13	3	3	0.1625	18.4615	0.000125699	0.000737433	CD209 (DC-SIGN) signaling	NFKB1;RELA;RELB
4	R-HSA-622312	240	13	3	3	0.1625	18.4615	0.000125699	0.000737433	Inflammasomes	NFKB1;NFKB2;RELA
4	R-HSA-844456	240	13	3	3	0.1625	18.4615	0.000125699	0.000737433	The NLRP3 inflammasome	NFKB1;NFKB2;RELA
4	R-HSA-983705	240	13	3	3	0.1625	18.4615	0.000125699	0.000737433	Signaling by the B Cell Receptor (BCR)	NFKB1;REL;RELA
4	R-HSA-448706	240	13	5	4	0.270833	14.7692	2.57097e-05	0.000737433	Interleukin-1 processing	IL18;NFKB1;NFKB2;RELA
4	R-HSA-446652	240	13	6	4	0.325	12.3077	7.47708e-05	0.000737433	Interleukin-1 family signaling	IL18;NFKB1;NFKB2;RELA
4	R-HSA-1834949	240	13	4	3	0.216667	13.8462	0.000486884	0.00173563	Cytosolic sensors of pathogen-associated DNA	NFKB1;NFKB2;RELA
4	R-HSA-3214841	240	13	4	3	0.216667	13.8462	0.000486884	0.00173563	PKMTs methylate histone lysines	NFKB1;NFKB2;RELA
4	R-HSA-445989	240	13	4	3	0.216667	13.8462	0.000486884	0.00173563	TAK1-dependent IKK and NF-kappa-B activation	NFKB1;NFKB2;RELA
4	R-HSA-933542	240	13	4	3	0.216667	13.8462	0.000486884	0.00173563	TRAF6 mediated NF-kB activation	NFKB1;NFKB2;RELA
4	R-HSA-166166	240	13	9	4	0.4875	8.20513	0.00057197	0.00173563	MyD88-independent TLR4 cascade	NFKB1;NFKB2;PPP2CA;RELA
4	R-HSA-168138	240	13	9	4	0.4875	8.20513	0.00057197	0.00173563	Toll Like Receptor 9 (TLR9) Cascade	NFKB1;NFKB2;PPP2CA;RELA
4	R-HSA-168142	240	13	9	4	0.4875	8.20513	0.00057197	0.00173563	Toll Like Receptor 10 (TLR10) Cascade	NFKB1;NFKB2;PPP2CA;RELA
4	R-HSA-168164	240	13	9	4	0.4875	8.20513	0.00057197	0.00173563	Toll Like Receptor 3 (TLR3) Cascade	NFKB1;NFKB2;PPP2CA;RELA
4	R-HSA-168176	240	13	9	4	0.4875	8.20513	0.00057197	0.00173563	Toll Like Receptor 5 (TLR5) Cascade	NFKB1;NFKB2;PPP2CA;RELA
4	R-HSA-168181	240	13	9	4	0.4875	8.20513	0.00057197	0.00173563	Toll Like Receptor 7/8 (TLR7/8) Cascade	NFKB1;NFKB2;PPP2CA;RELA
4	R-HSA-937061	240	13	9	4	0.4875	8.20513	0.00057197	0.00173563	TRIF(TICAM1)-mediated TLR4 signaling	NFKB1;NFKB2;PPP2CA;RELA
4	R-HSA-975138	240	13	9	4	0.4875	8.20513	0.00057197	0.00173563	TRAF6 mediated induction of NFkB and MAP kinases upon TLR7/8 or 9 activation	NFKB1;NFKB2;PPP2CA;RELA
4	R-HSA-975155	240	13	9	4	0.4875	8.20513	0.00057197	0.00173563	MyD88 dependent cascade initiated on endosome	NFKB1;NFKB2;PPP2CA;RELA
4	R-HSA-975871	240	13	9	4	0.4875	8.20513	0.00057197	0.00173563	MyD88 cascade initiated on plasma membrane	NFKB1;NFKB2;PPP2CA;RELA
4	R-HSA-166016	240	13	10	4	0.541667	7.38462	0.000923881	0.0023229	Toll Like Receptor 4 (TLR4) Cascade	NFKB1;NFKB2;PPP2CA;RELA
4	R-HSA-166058	240	13	10	4	0.541667	7.38462	0.000923881	0.0023229	MyD88:MAL(TIRAP) cascade initiated on plasma membrane	NFKB1;NFKB2;PPP2CA;RELA
4	R-HSA-168179	240	13	10	4	0.541667	7.38462	0.000923881	0.0023229	Toll Like Receptor TLR1:TLR2 Cascade	NFKB1;NFKB2;PPP2CA;RELA
4	R-HSA-168188	240	13	10	4	0.541667	7.38462	0.000923881	0.0023229	Toll Like Receptor TLR6:TLR2 Cascade	NFKB1;NFKB2;PPP2CA;RELA
4	R-HSA-168898	240	13	10	4	0.541667	7.38462	0.000923881	0.0023229	Toll-like Receptor Cascades	NFKB1;NFKB2;PPP2CA;RELA
4	R-HSA-181438	240	13	10	4	0.541667	7.38462	0.000923881	0.0023229	Toll Like Receptor 2 (TLR2) Cascade	NFKB1;NFKB2;PPP2CA;RELA
4	R-HSA-168928	240	13	5	3	0.270833	11.0769	0.00117865	0.00280326	DDX58/IFIH1-mediated induction of interferon-alpha/beta	NFKB1;NFKB2;RELA
4	R-HSA-9020702	240	13	5	3	0.270833	11.0769	0.00117865	0.00280326	Interleukin-1 signaling	NFKB1;NFKB2;RELA
4	R-HSA-111885	240	13	3	2	0.1625	12.3077	0.0079076	0.0173967	Opioid Signalling	PPP1R1B;PPP2CA
4	R-HSA-5668599	240	13	3	2	0.1625	12.3077	0.0079076	0.0173967	RHO GTPases Activate NADPH Oxidases	NCF1;PRKCZ
4	R-HSA-9755511	240	13	3	2	0.1625	12.3077	0.0079076	0.0173967	KEAP1-NFE2L2 pathway	NFKB1;RELA
4	R-HSA-193704	240	13	4	2	0.216667	9.23077	0.0153283	0.0321165	p75 NTR receptor-mediated signalling	NFKB1;RELA
4	R-HSA-73887	240	13	4	2	0.216667	9.23077	0.0153283	0.0321165	Death Receptor Signaling	NFKB1;RELA
4	R-HSA-4420097	240	13	5	2	0.270833	7.38462	0.0247614	0.0506745	VEGFA-VEGFR2 Pathway	NCF1;PRKCZ
4	R-HSA-194138	240	13	6	2	0.325	6.15385	0.0360009	0.0646546	Signaling by VEGF	NCF1;PRKCZ
4	R-HSA-2454202	240	13	6	2	0.325	6.15385	0.0360009	0.0646546	Fc epsilon receptor (FCERI) signaling	NFKB1;RELA
4	R-HSA-2990846	240	13	6	2	0.325	6.15385	0.0360009	0.0646546	SUMOylation	NFKB2;RELA
4	R-HSA-3108232	240	13	6	2	0.325	6.15385	0.0360009	0.0646546	SUMO E3 ligases SUMOylate target proteins	NFKB2;RELA
4	R-HSA-448424	240	13	6	2	0.325	6.15385	0.0360009	0.0646546	Interleukin-17 signaling	NFKB1;PPP2CA
4	R-HSA-450294	240	13	6	2	0.325	6.15385	0.0360009	0.0646546	MAP kinase activation	NFKB1;PPP2CA
4	R-HSA-2559582	240	13	7	2	0.379167	5.27473	0.0488542	0.0859834	Senescence-Associated Secretory Phenotype (SASP)	NFKB1;RELA
4	R-HSA-2559583	240	13	8	2	0.433333	4.61538	0.0631418	0.108951	Cellular Senescence	NFKB1;RELA
4	R-HSA-381340	240	13	10	2	0.541667	3.69231	0.0953618	0.161381	Transcriptional regulation of white adipocyte differentiation	NFKB1;RELA
5	R-HSA-198725	240	15	9	8	0.5625	14.2222	2.32284e-10	1.69567e-08	Nuclear Events (kinase and transcription factor activation)	EGR1;FOS;FOSB;FOSL1;JUNB;JUND;MAPK1;TPH1
5	R-HSA-9031628	240	15	7	7	0.4375	16	7.72412e-10	2.8193e-08	NGF-stimulated transcription	EGR1;FOS;FOSB;FOSL1;JUNB;JUND;TPH1
5	R-HSA-187037	240	15	11	8	0.6875	11.6364	4.03199e-09	9.81117e-08	Signaling by NTRK1 (TRKA)	EGR1;FOS;FOSB;FOSL1;JUNB;JUND;MAPK1;TPH1
5	R-HSA-166520	240	15	12	8	0.75	10.6667	1.17681e-08	2.14768e-07	Signaling by NTRKs	EGR1;FOS;FOSB;FOSL1;JUNB;JUND;MAPK1;TPH1
5	R-HSA-2871796	240	15	4	4	0.25	16	1.01253e-05	0.000123192	FCERI mediated MAPK activation	FOS;JUN;MAPK1;MAPK9
5	R-HSA-450341	240	15	4	4	0.25	16	1.01253e-05	0.000123192	Activation of the AP-1 family of transcription factors	FOS;JUN;MAPK1;MAPK9
5	R-HSA-2559583	240	15	8	5	0.5	10	2.3709e-05	0.000247251	Cellular Senescence	FOS;IL1A;JUN;MAPK1;MAPK9
5	R-HSA-2559580	240	15	5	4	0.3125	12.8	4.87389e-05	0.000395327	Oxidative Stress Induced Senescence	FOS;JUN;MAPK1;MAPK9
5	R-HSA-450282	240	15	5	4	0.3125	12.8	4.87389e-05	0.000395327	MAPK targets/ Nuclear events mediated by MAP kinases	FOS;JUN;MAPK1;MAPK9
5	R-HSA-2454202	240	15	6	4	0.375	10.6667	0.000140754	0.000856255	Fc epsilon receptor (FCERI) signaling	FOS;JUN;MAPK1;MAPK9
5	R-HSA-448424	240	15	6	4	0.375	10.6667	0.000140754	0.000856255	Interleukin-17 signaling	FOS;JUN;MAPK1;MAPK9
5	R-HSA-450294	240	15	6	4	0.375	10.6667	0.000140754	0.000856255	MAP kinase activation	FOS;JUN;MAPK1;MAPK9
5	R-HSA-2559582	240	15	7	4	0.4375	9.14286	0.000316134	0.00177521	Senescence-Associated Secretory Phenotype (SASP)	FOS;IL1A;JUN;MAPK1
5	R-HSA-166166	240	15	9	4	0.5625	7.11111	0.00105425	0.00320669	MyD88-independent TLR4 cascade	FOS;JUN;MAPK1;MAPK9
5	R-HSA-168138	240	15	9	4	0.5625	7.11111	0.00105425	0.00320669	Toll Like Receptor 9 (TLR9) Cascade	FOS;JUN;MAPK1;MAPK9
5	R-HSA-168142	240	15	9	4	0.5625	7.11111	0.00105425	0.00320669	Toll Like Receptor 10 (TLR10) Cascade	FOS;JUN;MAPK1;MAPK9
5	R-HSA-168164	240	15	9	4	0.5625	7.11111	0.00105425	0.00320669	Toll Like Receptor 3 (TLR3) Cascade	FOS;JUN;MAPK1;MAPK9
5	R-HSA-168176	240	15	9	4	0.5625	7.11111	0.00105425	0.00320669	Toll Like Receptor 5 (TLR5) Cascade	FOS;JUN;MAPK1;MAPK9
5	R-HSA-168181	240	15	9	4	0.5625	7.11111	0.00105425	0.00320669	Toll Like Receptor 7/8 (TLR7/8) Cascade	FOS;JUN;MAPK1;MAPK9
5	R-HSA-9018519	240	15	9	4	0.5625	7.11111	0.00105425	0.00320669	Estrogen-dependent gene expression	FOS;FOSB;JUN;JUND
5	R-HSA-937061	240	15	9	4	0.5625	7.11111	0.00105425	0.00320669	TRIF(TICAM1)-mediated TLR4 signaling	FOS;JUN;MAPK1;MAPK9
5	R-HSA-975138	240	15	9	4	0.5625	7.11111	0.00105425	0.00320669	TRAF6 mediated induction of NFkB and MAP kinases upon TLR7/8 or 9 activation	FOS;JUN;MAPK1;MAPK9
5	R-HSA-975155	240	15	9	4	0.5625	7.11111	0.00105425	0.00320669	MyD88 dependent cascade initiated on endosome	FOS;JUN;MAPK1;MAPK9
5	R-HSA-975871	240	15	9	4	0.5625	7.11111	0.00105425	0.00320669	MyD88 cascade initiated on plasma membrane	FOS;JUN;MAPK1;MAPK9
5	R-HSA-166016	240	15	10	4	0.625	6.4	0.00169096	0.00411468	Toll Like Receptor 4 (TLR4) Cascade	FOS;JUN;MAPK1;MAPK9
5	R-HSA-166058	240	15	10	4	0.625	6.4	0.00169096	0.00411468	MyD88:MAL(TIRAP) cascade initiated on plasma membrane	FOS;JUN;MAPK1;MAPK9
5	R-HSA-168179	240	15	10	4	0.625	6.4	0.00169096	0.00411468	Toll Like Receptor TLR1:TLR2 Cascade	FOS;JUN;MAPK1;MAPK9
5	R-HSA-168188	240	15	10	4	0.625	6.4	0.00169096	0.00411468	Toll Like Receptor TLR6:TLR2 Cascade	FOS;JUN;MAPK1;MAPK9
5	R-HSA-168898	240	15	10	4	0.625	6.4	0.00169096	0.00411468	Toll-like Receptor Cascades	FOS;JUN;MAPK1;MAPK9
5	R-HSA-181438	240	15	10	4	0.625	6.4	0.00169096	0.00411468	Toll Like Receptor 2 (TLR2) Cascade	FOS;JUN;MAPK1;MAPK9
5	R-HSA-6807070	240	15	6	3	0.375	8	0.00356066	0.00812275	PTEN Regulation	EGR1;JUN;MAPK1
5	R-HSA-8943724	240	15	6	3	0.375	8	0.00356066	0.00812275	Regulation of PTEN gene transcription	EGR1;JUN;MAPK1
5	R-HSA-6785807	240	15	8	3	0.5	6	0.00922534	0.0204076	Interleukin-4 and Interleukin-13 signaling	FOS;IL1A;JUNB
5	R-HSA-209776	240	15	3	2	0.1875	10.6667	0.0105833	0.0214606	Metabolism of amine-derived hormones	TPH1;TPH2
5	R-HSA-2173793	240	15	3	2	0.1875	10.6667	0.0105833	0.0214606	Transcriptional activity of SMAD2/SMAD3:SMAD4 heterotrimer	JUNB;MAPK1
5	R-HSA-2173796	240	15	3	2	0.1875	10.6667	0.0105833	0.0214606	SMAD2/SMAD3:SMAD4 heterotrimer regulates transcription	JUNB;MAPK1
5	R-HSA-6796648	240	15	4	2	0.25	8	0.0203971	0.0391839	TP53 Regulates Transcription of DNA Repair Genes	FOS;JUN
5	R-HSA-9009391	240	15	4	2	0.25	8	0.0203971	0.0391839	Extra-nuclear estrogen signaling	FOS;MAPK1
5	R-HSA-170834	240	15	5	2	0.3125	6.4	0.0327614	0.0597895	Signaling by TGF-beta Receptor Complex	JUNB;MAPK1
5	R-HSA-9006936	240	15	5	2	0.3125	6.4	0.0327614	0.0597895	Signaling by TGFB family members	JUNB;MAPK1
6	R-HSA-5693532	240	17	6	6	0.425	14.1176	4.96591e-08	2.58227e-06	DNA Double-Strand Break Repair	BAZ1B;BRCA1;H2AX;MDC1;PRKDC;RAD51B
6	R-HSA-5693538	240	17	4	4	0.283333	14.1176	1.76544e-05	0.000153005	Homology Directed Repair	BRCA1;H2AX;MDC1;RAD51B
6	R-HSA-5693565	240	17	4	4	0.283333	14.1176	1.76544e-05	0.000153005	Recruitment and ATM-mediated phosphorylation of repair and signaling proteins at DNA double strand breaks	BAZ1B;BRCA1;H2AX;MDC1
6	R-HSA-5693567	240	17	4	4	0.283333	14.1176	1.76544e-05	0.000153005	HDR through Homologous Recombination (HRR) or Single Strand Annealing (SSA)	BRCA1;H2AX;MDC1;RAD51B
6	R-HSA-5693571	240	17	4	4	0.283333	14.1176	1.76544e-05	0.000153005	Nonhomologous End-Joining (NHEJ)	BRCA1;H2AX;MDC1;PRKDC
6	R-HSA-5693606	240	17	4	4	0.283333	14.1176	1.76544e-05	0.000153005	DNA Double Strand Break Response	BAZ1B;BRCA1;H2AX;MDC1
6	R-HSA-5693607	240	17	3	3	0.2125	14.1176	0.000298864	0.00194262	Processing of DNA double-strand break ends	BRCA1;H2AX;MDC1
6	R-HSA-69473	240	17	3	3	0.2125	14.1176	0.000298864	0.00194262	G2/M DNA damage checkpoint	BRCA1;H2AX;MDC1
6	R-HSA-69481	240	17	5	3	0.354167	8.47059	0.00272966	0.0157714	G2/M Checkpoints	BRCA1;H2AX;MDC1
6	R-HSA-6807070	240	17	6	3	0.425	7.05882	0.00521735	0.0246638	PTEN Regulation	KDM1A;SNAI1;SNAI2
6	R-HSA-8943724	240	17	6	3	0.425	7.05882	0.00521735	0.0246638	Regulation of PTEN gene transcription	KDM1A;SNAI1;SNAI2
6	R-HSA-1221632	240	17	3	2	0.2125	9.41176	0.0136282	0.0393704	Meiotic synapsis	BRCA1;H2AX
6	R-HSA-1474165	240	17	3	2	0.2125	9.41176	0.0136282	0.0393704	Reproduction	BRCA1;H2AX
6	R-HSA-1500620	240	17	3	2	0.2125	9.41176	0.0136282	0.0393704	Meiosis	BRCA1;H2AX
6	R-HSA-212165	240	17	3	2	0.2125	9.41176	0.0136282	0.0393704	Epigenetic regulation of gene expression	BAZ1B;H2AX
6	R-HSA-380270	240	17	3	2	0.2125	9.41176	0.0136282	0.0393704	Recruitment of mitotic centrosome proteins and complexes	TUBGCP5;TUBGCP6
6	R-HSA-380287	240	17	3	2	0.2125	9.41176	0.0136282	0.0393704	Centrosome maturation	TUBGCP5;TUBGCP6
6	R-HSA-380320	240	17	3	2	0.2125	9.41176	0.0136282	0.0393704	Recruitment of NuMA to mitotic centrosomes	TUBGCP5;TUBGCP6
6	R-HSA-6796648	240	17	4	2	0.283333	7.05882	0.0261139	0.0714697	TP53 Regulates Transcription of DNA Repair Genes	BRCA1;MDC1
6	R-HSA-453274	240	17	5	2	0.354167	5.64706	0.0417034	0.103266	Mitotic G2-G2/M phases	TUBGCP5;TUBGCP6
6	R-HSA-69275	240	17	5	2	0.354167	5.64706	0.0417034	0.103266	G2/M Transition	TUBGCP5;TUBGCP6
6	R-HSA-2990846	240	17	6	2	0.425	4.70588	0.0599465	0.135531	SUMOylation	BRCA1;MDC1
6	R-HSA-3108232	240	17	6	2	0.425	4.70588	0.0599465	0.135531	SUMO E3 ligases SUMOylate target proteins	BRCA1;MDC1
6	R-HSA-9018519	240	17	9	2	0.6375	3.13725	0.126706	0.274529	Estrogen-dependent gene expression	H2AX;KDM1A
7	R-HSA-1989781	240	3	6	2	0.075	26.6667	0.00155146	0.00620583	PPARA activates gene expression	CCNC;MED12
7	R-HSA-400206	240	3	6	2	0.075	26.6667	0.00155146	0.00620583	Regulation of lipid metabolism by PPARalpha	CCNC;MED12
7	R-HSA-381340	240	3	10	2	0.125	16	0.00460163	0.012271	Transcriptional regulation of white adipocyte differentiation	CCNC;MED12
8	R-HSA-418555	240	20	9	9	0.75	12	2.68531e-11	3.22237e-10	G alpha (s) signalling events	AVP;AVPR2;CYSLTR2;DRD1;DRD5;GNAS;MC1R;MC2R;PTH
8	R-HSA-388479	240	20	6	6	0.5	12	1.55526e-07	9.33154e-07	Vasopressin-like receptors	AVP;AVPR1A;AVPR1B;AVPR2;OXT;OXTR
8	R-HSA-390651	240	20	3	3	0.25	12	0.000501037	0.00100207	Dopamine receptors	DRD1;DRD2;DRD5
8	R-HSA-432040	240	20	3	3	0.25	12	0.000501037	0.00100207	Vasopressin regulates renal water homeostasis via Aquaporins	AVP;AVPR2;GNAS
8	R-HSA-445717	240	20	3	3	0.25	12	0.000501037	0.00100207	Aquaporin-mediated transport	AVP;AVPR2;GNAS
8	R-HSA-375280	240	20	6	4	0.5	8	0.000482168	0.00100207	Amine ligand-binding receptors	CHRM3;DRD1;DRD2;DRD5
8	R-HSA-8856825	240	20	3	2	0.25	8	0.0188724	0.0283086	Cargo recognition for clathrin-mediated endocytosis	AVP;AVPR2
8	R-HSA-8856828	240	20	3	2	0.25	8	0.0188724	0.0283086	Clathrin-mediated endocytosis	AVP;AVPR2
8	R-HSA-422356	240	20	6	2	0.5	4	0.0808905	0.107854	Regulation of insulin secretion	CHRM3;GNAS
8	R-HSA-373080	240	20	8	2	0.666667	3	0.136402	0.163682	Class B/2 (Secretin family receptors)	GNAS;PTH
8	R-HSA-163685	240	20	9	2	0.75	2.66667	0.16674	0.181898	Integration of energy metabolism	CHRM3;GNAS
10	R-HSA-373755	240	18	8	6	0.6	10	1.90611e-06	4.57467e-05	Semaphorin interactions	NRP1;PLXNA1;PLXNC1;SEMA3A;SEMA3E;SEMA6A
10	R-HSA-416700	240	18	4	4	0.3	13.3333	2.26986e-05	0.000205818	Other semaphorin interactions	PLXNA1;PLXNC1;SEMA3E;SEMA6A
10	R-HSA-373752	240	18	7	5	0.525	9.52381	2.57272e-05	0.000205818	Netrin-1 signaling	DCC;MYO10;NEO1;ROBO1;SLIT1
10	R-HSA-399955	240	18	3	3	0.225	13.3333	0.000358637	0.00122961	SEMA3A-Plexin repulsion signaling by inhibiting Integrin adhesion	NRP1;PLXNA1;SEMA3A
10	R-HSA-399956	240	18	3	3	0.225	13.3333	0.000358637	0.00122961	CRMPs in Sema3A signaling	NRP1;PLXNA1;SEMA3A
10	R-HSA-428542	240	18	3	3	0.225	13.3333	0.000358637	0.00122961	Regulation of commissural axon pathfinding by SLIT and ROBO	DCC;ROBO1;SLIT1
10	R-HSA-447041	240	18	3	3	0.225	13.3333	0.000358637	0.00122961	CHL1 interactions	CHL1;CNTN6;NRP1
10	R-HSA-373760	240	18	4	3	0.3	10	0.00136645	0.00409936	L1CAM interactions	CHL1;CNTN6;NRP1
10	R-HSA-399954	240	18	5	3	0.375	8	0.00325397	0.00867726	Sema3A PAK dependent Axon repulsion	NRP1;PLXNA1;SEMA3A
10	R-HSA-109581	240	18	4	2	0.3	6.66667	0.0292074	0.0637252	Apoptosis	CASP3;DCC
10	R-HSA-449836	240	18	4	2	0.3	6.66667	0.0292074	0.0637252	Other interleukin signaling	CASP3;IL16
13	R-HSA-453279	240	2	3	2	0.025	80	0.000104603	0.000125523	Mitotic G1 phase and G1/S transition	MCM6;MCM7
13	R-HSA-68867	240	2	3	2	0.025	80	0.000104603	0.000125523	Assembly of the pre-replicative complex	MCM6;MCM7
13	R-HSA-69002	240	2	3	2	0.025	80	0.000104603	0.000125523	DNA Replication Pre-Initiation	MCM6;MCM7
13	R-HSA-69206	240	2	3	2	0.025	80	0.000104603	0.000125523	G1/S Transition	MCM6;MCM7
13	R-HSA-69306	240	2	3	2	0.025	80	0.000104603	0.000125523	DNA Replication	MCM6;MCM7
13	R-HSA-69481	240	2	5	2	0.0416667	48	0.000348675	0.000348675	G2/M Checkpoints	MCM6;MCM7
14	R-HSA-438066	240	7	3	3	0.0875	34.2857	1.53827e-05	0.000107679	Unblocking of NMDA receptors, glutamate binding and activation	GRIA1;GRIA2;GRIN2B
14	R-HSA-8849932	240	7	3	3	0.0875	34.2857	1.53827e-05	0.000107679	Synaptic adhesion-like molecules	GRIA1;GRIN2B;LRFN1
14	R-HSA-9620244	240	7	4	3	0.116667	25.7143	6.0752e-05	0.000283509	Long-term potentiation	GRIA1;GRIA2;GRIN2B
14	R-HSA-6794362	240	7	6	3	0.175	17.1429	0.00029609	0.00103631	Protein-protein interactions at synapses	GRIA1;GRIN2B;LRFN1
14	R-HSA-438064	240	7	7	3	0.204167	14.6939	0.000511549	0.00119361	Post NMDA receptor activation events	GRIA1;GRIA2;GRIN2B
14	R-HSA-442755	240	7	7	3	0.204167	14.6939	0.000511549	0.00119361	Activation of NMDA receptors and postsynaptic events	GRIA1;GRIA2;GRIN2B
14	R-HSA-8986944	240	7	3	2	0.0875	22.8571	0.00216589	0.00433177	Transcriptional Regulation by MECP2	GRIA2;GRIN2B
16	R-HSA-381340	240	3	10	3	0.125	24	5.27408e-05	0.00126578	Transcriptional regulation of white adipocyte differentiation	ANGPTL4;CD36;FABP4
16	R-HSA-1989781	240	3	6	2	0.075	26.6667	0.00155146	0.0124117	PPARA activates gene expression	ANGPTL4;CD36
16	R-HSA-400206	240	3	6	2	0.075	26.6667	0.00155146	0.0124117	Regulation of lipid metabolism by PPARalpha	ANGPTL4;CD36
17	R-HSA-6811438	240	13	4	4	0.216667	18.4615	5.30375e-06	0.00012729	Intra-Golgi traffic	NAPA;SNAP29;STX5;STX6
17	R-HSA-6811440	240	13	3	3	0.1625	18.4615	0.000125699	0.000754193	Retrograde transport at the Trans-Golgi-Network	GOLGA4;NAPA;STX6
17	R-HSA-9609507	240	13	3	3	0.1625	18.4615	0.000125699	0.000754193	Protein localization	OTOF;STX1A;STX5
17	R-HSA-9609523	240	13	3	3	0.1625	18.4615	0.000125699	0.000754193	Insertion of tail-anchored proteins into the endoplasmic reticulum membrane	OTOF;STX1A;STX5
17	R-HSA-6807878	240	13	4	3	0.216667	13.8462	0.000486884	0.00233704	COPI-mediated anterograde transport	GOLGB1;NAPA;STX5
17	R-HSA-199977	240	13	5	3	0.270833	11.0769	0.00117865	0.00314305	ER to Golgi Anterograde Transport	GOLGB1;NAPA;STX5
17	R-HSA-948021	240	13	5	3	0.270833	11.0769	0.00117865	0.00314305	Transport to the Golgi and subsequent modification	GOLGB1;NAPA;STX5
17	R-HSA-9659379	240	13	5	3	0.270833	11.0769	0.00117865	0.00314305	Sensory processing of sound	ATP2B2;OTOF;STX1A
17	R-HSA-9662360	240	13	5	3	0.270833	11.0769	0.00117865	0.00314305	Sensory processing of sound by inner hair cells of the cochlea	ATP2B2;OTOF;STX1A
17	R-HSA-112310	240	13	3	2	0.1625	12.3077	0.0079076	0.0172529	Neurotransmitter release cycle	SLC6A1;STX1A
17	R-HSA-204005	240	13	3	2	0.1625	12.3077	0.0079076	0.0172529	COPII-mediated vesicle transport	NAPA;STX5
17	R-HSA-449836	240	13	4	2	0.216667	9.23077	0.0153283	0.0306566	Other interleukin signaling	STX1A;STX3
19	R-HSA-373080	240	6	8	5	0.2	25	5.22431e-08	3.13459e-07	Class B/2 (Secretin family receptors)	FZD9;WNT1;WNT3A;WNT6;WNT7B
19	R-HSA-3238698	240	6	4	4	0.1	40	1.11267e-07	3.33802e-07	WNT ligand biogenesis and trafficking	WNT1;WNT3A;WNT6;WNT7B
19	R-HSA-4641262	240	6	4	3	0.1	30	3.48267e-05	6.96534e-05	Disassembly of the destruction complex and recruitment of AXIN to the membrane	LRP6;WNT1;WNT3A
21	R-HSA-5620916	240	4	3	3	0.05	60	1.75803e-06	6.15309e-06	VxPx cargo-targeting to cilium	EXOC3;PKD1;PKD2
21	R-HSA-5620920	240	4	3	3	0.05	60	1.75803e-06	6.15309e-06	Cargo trafficking to the periciliary membrane	EXOC3;PKD1;PKD2
21	R-HSA-264876	240	4	3	2	0.05	40	0.000624099	0.00109217	Insulin processing	EXOC3;MYO5A
21	R-HSA-2980736	240	4	3	2	0.05	40	0.000624099	0.00109217	Peptide hormone metabolism	EXOC3;MYO5A
21	R-HSA-1445148	240	4	4	2	0.0666667	30	0.00124119	0.00173766	Translocation of SLC2A4 (GLUT4) to the plasma membrane	EXOC3;MYO5A
23	R-HSA-174824	240	3	3	2	0.0375	53.3333	0.000312929	0.0021905	Plasma lipoprotein assembly, remodeling, and clearance	APOA2;APOC4
27	R-HSA-112311	240	2	3	2	0.025	80	0.000104603	0.000313808	Neurotransmitter clearance	COMT;MAOA
28	R-HSA-6809371	240	5	5	5	0.104167	48	1.57157e-10	1.57157e-10	Formation of the cornified envelope	KRT10;KRT25;KRT26;KRT27;KRT28
29	R-HSA-2173782	240	3	5	3	0.0625	48	4.39506e-06	4.39506e-06	Binding and Uptake of Ligands by Scavenger Receptors	CD163;HP;STAB1
30	R-HSA-977443	240	4	3	3	0.05	60	1.75803e-06	8.79013e-06	GABA receptor activation	ARHGEF9;GABRA3;GABRQ
32	R-HSA-157858	240	3	3	3	0.0375	80	4.39506e-07	4.39506e-07	Gap junction trafficking and regulation	GJA5;GJA8;GJB1
32	R-HSA-190828	240	3	3	3	0.0375	80	4.39506e-07	4.39506e-07	Gap junction trafficking	GJA5;GJA8;GJB1
32	R-HSA-190861	240	3	3	3	0.0375	80	4.39506e-07	4.39506e-07	Gap junction assembly	GJA5;GJA8;GJB1
37	R-HSA-2187338	240	2	3	2	0.025	80	0.000104603	0.000209205	Visual phototransduction	RDH11;RDH12
41	R-HSA-6794361	240	2	4	2	0.0333333	60	0.000209205	0.00041841	Neurexins and neuroligins	DLGAP1;NRXN1
41	R-HSA-6794362	240	2	6	2	0.05	40	0.000523013	0.000523013	Protein-protein interactions at synapses	DLGAP1;NRXN1
42	R-HSA-8878166	240	2	3	2	0.025	80	0.000104603	0.000104603	Transcriptional regulation by RUNX2	DLX5;DLX6
43	R-HSA-2682334	240	2	4	2	0.0333333	60	0.000209205	0.000209205	EPH-Ephrin signaling	EFNB1;EFNB2
43	R-HSA-3928662	240	2	4	2	0.0333333	60	0.000209205	0.000209205	EPHB-mediated forward signaling	EFNB1;EFNB2
47	R-HSA-114608	240	2	4	2	0.0333333	60	0.000209205	0.000209205	Platelet degranulation	ITIH3;RARRES2
47	R-HSA-76005	240	2	4	2	0.0333333	60	0.000209205	0.000209205	Response to elevated platelet cytosolic Ca2+	ITIH3;RARRES2
48	R-HSA-418890	240	2	3	2	0.025	80	0.000104603	0.000313808	Role of second messengers in netrin-1 signaling	TRPC4;TRPC5
48	R-HSA-983712	240	2	5	2	0.0416667	48	0.000348675	0.000523013	Ion channel transport	TRPC4;TRPC5
48	R-HSA-373752	240	2	7	2	0.0583333	34.2857	0.000732218	0.000732218	Netrin-1 signaling	TRPC4;TRPC5

## Sheet: S9
entrez gene id	symbol
100	ADA
10606	PAICS
205	AK4
22978	NT5C2
2766	GMPR
29922	NME7
4832	NME3
4833	NME4
4907	NT5E
50808	AK3
50940	PDE11A
5139	PDE3A
5140	PDE3B
5145	PDE6A
5146	PDE6C
5149	PDE6H
5150	PDE7A
5152	PDE9A
5167	ENPP1
51816	ADA2
55811	ADCY10
8654	PDE5A
9060	PAPSS2
953	ENTPD1
954	ENTPD2
133686	NADK2
23411	SIRT1
349565	NMNAT3
51547	SIRT7
55191	NADSYN1
683	BST1
93100	NAPRT
952	CD38
1723	DHODH
1890	TYMP
7372	UMPS
119391	GSTO2
1548	CYP2A6
1549	CYP2A7
1576	CYP3A4
2944	GSTM1
2946	GSTM2
2947	GSTM3
2949	GSTM5
2950	GSTP1
4257	MGST1
9	NAT1
1583	CYP11A1
1586	CYP17A1
1589	CYP21A2
3283	HSD3B1
4297	KMT2A
5331	PLCB3
84876	None
1956	EGFR
776	CACNA1D
3709	ITPR2
3710	ITPR3
2773	GNAI3
6667	SP1
1017	CDK2
1030	CDKN2B
1019	CDK4
1021	CDK6
148327	CREB3L4
84699	CREB3L3
9134	CCNE2
11211	FZD10
1855	DVL1
2535	FZD2
6932	TCF7
6934	TCF7L2
7473	WNT3
7477	WNT7B
7482	WNT2B
7976	FZD3
8321	FZD1
8322	FZD4
8323	FZD6
8324	FZD7
8325	FZD8
8326	FZD9
83439	TCF7L1
5443	POMC
1031	CDKN2C
408	ARRB1
55970	GNG12
773	CACNA1A
2784	GNB3
2787	GNG5
94235	GNG8
156	GRK2
2775	GNAO1
2560	GABRB1
2561	GABRB2
3763	KCNJ6
2555	GABRA2
2564	GABRE
2565	GABRG1
2570	GABRR2
4988	OPRM1
51	ACOX1
51196	PLCE1
5338	PLD2
208	AKT2
5970	RELA
4772	NFATC1
5880	RAC2
6237	RRAS
163688	CALML6
2902	GRIN1
91860	CALML4
10411	RAPGEF3
11069	RAPGEF4
2149	F2R
135	ADORA2A
1906	EDN1
4659	PPP1R12A
6093	ROCK1
10451	VAV3
116444	GRIN3B
2905	GRIN2C
2906	GRIN2D
3355	HTR1F
3973	LHCGR
5021	OXTR
1387	CREBBP
2033	EP300
5465	PPARA
2735	GLI1
2737	GLI3
5727	PTCH1
5733	PTGER3
10021	HCN4
10257	ABCC4
117	ADCYAP1R1
1258	CNGB1
1262	CNGA4
153	ADRB1
154	ADRB2
268	AMH
477	ATP1A2
480	ATP1A4
482	ATP1B2
487	ATP2A1
51738	GHRL
5348	FXYD1
6662	SOX9
7253	TSHR
84152	PPP1R1B
2768	GNA12
3643	INSR
4775	NFATC3
5535	PPP3R2
10672	GNA13
23533	PIK3R5
10335	IRAG1
5592	PRKG1
4773	NFATC2
3827	KNG1
624	BDKRB2
4776	NFATC4
8660	IRS2
1910	EDNRB
4624	MYH6
4625	MYH7
100271849	MEF2B
140	ADORA3
155	ADRB3
4207	MEF2B
9569	GTF2IRD1
358	AQP1
5972	REN
7046	TGFBR1
6261	RYR1
1958	EGR1
5563	PRKAA2
6263	RYR3
6194	RPS6
187	APLNR
4634	MYL3
4899	NRF1
5346	PLIN1
8862	APLN
3480	IGF1R
369	ARAF
5347	PLK1
9133	CCNB2
890	CCNA2
246184	CDC26
699	BUB1
132864	CPEB2
285955	SPDYE1
441273	SPDYE2
442590	SPDYE5
729597	SPDYE6
80315	CPEB4
2194	FASN
2997	GYS1
2998	GYS2
32	ACACB
3636	INPPL1
5837	PYGM
80201	HKDC1
1978	EIF4EBP1
9021	SOCS3
1399	CRKL
2002	ELK1
2872	MKNK2
6655	SOS2
8569	MKNK1
2308	FOXO1
6517	SLC2A4
6720	SREBF1
8651	SOCS1
5792	PTPRF
10580	SORBS1
868	CBLB
5255	PHKA1
5256	PHKA2
5260	PHKG1
10603	SH2B2
23433	RHOQ
5507	PPP1R3C
5509	PPP1R3D
5576	PRKAR2A
9322	TRIP10
11343	MGLL
57104	PNPLA2
51099	ABHD5
160287	LDHAL6A
5224	PGAM2
1374	CPT1A
1375	CPT1B
8787	RGS9
2779	GNAT1
5957	RCVRN
11181	TREH
276	AMY1A
277	AMY1B
278	AMY1C
279	AMY2A
8972	MGAM
217	ALDH2
587	BCAT2
60490	PPCDC
54	ACP5
125965	COX6B2
1339	COX6A2
4508	MT-ATP6
4509	MT-ATP8
4512	MT-CO1
4513	MT-CO2
4514	MT-CO3
4519	MT-CYB
4535	MT-ND1
4536	MT-ND2
4537	MT-ND3
4538	MT-ND4
4539	MT-ND4L
4540	MT-ND5
4541	MT-ND6
4696	NDUFA3
513	ATP5F1D
517	ATP5MC2
51703	ACSL5
56901	NDUFA4L2
63976	PRDM16
2260	FGFR1
4217	MAP3K5
5606	MAP2K3
57492	ARID1B
6599	SMARCC1
6603	SMARCD2
6604	SMARCD3
8110	DPF3
8289	ARID1A
86	ACTL6A
1376	CPT2
116228	COX20
123096	SLC25A29
152831	KLB
284184	NDUFAF8
788	SLC25A20
9658	ZNF516
9252	RPS6KA5
8863	PER3
5335	PLCG1
4214	MAP3K1
6776	STAT5A
2690	GHR
3726	JUNB
1491	CTH
114112	TXNRD3
4357	MPST
7263	TST
8991	SELENBP1
3718	JAK3
6890	TAP1
958	CD40
10379	IRF9
10454	TAB1
23586	RIGI
355	FAS
3665	IRF7
4615	MYD88
57506	MAVS
596	BCL2
7097	TLR2
7157	TP53
841	CASP8
10912	GADD45G
4616	GADD45B
4791	NFKB2
8737	RIPK1
4067	LYN
10018	BCL2L11
6502	SKP2
2208	FCER2
3065	HDAC1
3280	HES1
3516	RBPJ
51426	POLK
7431	VIM
7979	SEM1
9541	CIR1
960	CD44
965	CD58
5028	P2RY1
259290	TAS2R31
259293	TAS2R30
259294	TAS2R19
259295	TAS2R20
342372	PKD1L3
50832	TAS2R4
50838	TAS2R13
50839	TAS2R10
54429	TAS2R5
6335	SCN9A
6337	SCNN1A
6340	SCNN1G
80835	TAS1R1
83756	TAS1R3
9033	PKD2L1
100137049	PLA2G4B
1119	CHKA
23175	LPIN1
50487	PLA2G3
5322	PLA2G5
55224	ETNK2
56994	CHPT1
57678	GPAM
64850	ETNPPL
64900	LPIN3
8613	PLPP3
8681	JMJD7-PLA2G4B
10162	LPCAT3
2820	GPD2
3931	LCAT
6901	TAFAZZIN
5051	PAFAH2
255043	TMEM86B
79153	GDPD3
113612	CYP2U1
1558	CYP2C8
1573	CYP2J2
2053	EPHX2
239	ALOX12
240	ALOX5
247	ALOX15B
2678	GGT1
2687	GGT5
2882	GPX7
4051	CYP4F3
5730	PTGDS
8644	AKR1C3
874	CBR3
9415	FADS2
7132	TNFRSF1A
10746	MAP3K2
115727	RASGRP4
1326	MAP3K8
1435	CSF1
1850	DUSP8
1852	DUSP9
1942	EFNA1
1945	EFNA4
1946	EFNA5
1969	EPHA2
2064	ERBB2
2246	FGF1
2247	FGF2
2261	FGFR3
2263	FGFR2
2264	FGFR4
2277	VEGFD
2316	FLNA
2323	FLT3LG
27091	CACNG5
27092	CACNG4
284	ANGPT1
285	ANGPT2
3082	HGF
3303	HSPA1A
3304	HSPA1B
3310	HSPA6
3315	HSPB1
3727	JUND
4215	MAP3K3
4296	MAP3K11
4915	NTRK2
51347	TAOK3
51378	ANGPT4
5159	PDGFRB
51776	MAP3K20
56034	PDGFC
5778	PTPN7
6788	STK3
7042	TGFB2
7043	TGFB3
7422	VEGFA
7423	VEGFB
7867	MAPKAPK3
8822	FGF17
9064	MAP3K6
9175	MAP3K13
9261	MAPKAPK2
9448	MAP4K4
10298	PAK4
25	ABL1
27	ABL2
27040	LAT
283455	KSR2
4303	FOXO4
5863	RGL2
5966	REL
9610	RIN1
8394	PIP5K1A
1902	LPAR1
2147	F2
23566	LPAR3
2534	FYN
2846	LPAR4
2913	GRM3
2916	GRM6
554	AVPR2
2746	GLUD1
2747	GLUD2
2752	GLUL
7098	TLR3
10616	RBCK1
11035	RIPK3
2512	FTL
29082	CHMP4A
3014	H2AX
331	XIAP
353376	TICAM2
7099	TLR4
81030	ZBP1
824	CAPN2
8837	CFLAR
90865	IL33
10267	RAMP1
136	ADORA2B
79784	MYH14
5829	PXN
3690	ITGB3
2811	GP1BA
2812	GP1BB
3937	LCP2
51206	GP6
6915	TBXA2R
7094	TLN1
8673	VAMP8
8773	SNAP23
9002	F2RL3
3567	IL5
3596	IL13
10163	WASF2
1793	DOCK1
3985	LIMK2
4651	MYO10
55616	ASAP3
65108	MARCKSL1
7454	WAS
85477	SCIN
10991	SLC38A3
2901	GRIK5
50944	SHANK1
57084	SLC17A6
6506	SLC1A2
6507	SLC1A3
6512	SLC1A7
9454	HOMER3
4128	MAOA
7166	TPH1
1565	CYP2D6
3357	HTR2B
5519	PPP2R1B
162514	TRPV3
2150	F2RL1
5029	P2RY2
623	BDKRB1
7442	TRPV1
9311	ASIC3
2796	GNRH1
2797	GNRH2
4323	MMP14
51478	HSD17B7
654	BMP6
29904	EEF2K
3770	KCNJ14
126969	SLC44A3
3091	HIF1A
57153	SLC44A2
6580	SLC22A1
6581	SLC22A3
6584	SLC22A5
100528030	POC1B-GALNT4
2591	GALNT3
728819	C1GALT1C1L
8693	GALNT4
10157	AASS
1962	EHHADH
2146	EZH2
223	ALDH9A1
2639	GCDH
3030	HADHA
501	ALDH7A1
51111	KMT5B
51268	PIPOX
5351	PLOD1
5352	PLOD2
55526	DHTKD1
55904	KMT2E
58508	KMT2C
79723	SUV39H2
79813	EHMT1
79823	CAMKMT
8424	BBOX1
85007	PHYKPL
93166	PRDM6
9869	SETDB1
102724560	CBS
10993	SDS
1610	DAO
1757	SARDH
212	ALAS2
26227	PHGDH
2628	GATM
275	AMT
29968	PSAT1
314	AOC2
55349	CHDH
6470	SHMT1
875	CBS
10768	AHCYL1
1788	DNMT3A
1789	DNMT3B
23382	AHCYL2
23743	BHMT2
2730	GCLM
55256	ADI1
6723	SRM
6898	TAT
84245	MRI1
10317	B3GALT5
10690	FUT9
2524	FUT2
2651	GCNT2
53947	A4GALT
6489	ST8SIA1
84002	B3GNT5
8708	B3GALT1
10449	ACAA2
3032	HADHB
401494	HACD4
51144	HSD17B12
54898	ELOVL2
60481	ELOVL5
83401	ELOVL3
125	ADH1B
130	ADH6
23205	ACSBG1
33	ACADL
35	ACADS
37	ACADVL
10455	ECI2
1632	ECI1
1629	DBT
26275	HIBCH
4329	ALDH6A1
594	BCKDHB
64087	MCCC2
29954	POMT2
10715	CERS1
123099	DEGS2
166929	SGMS2
29956	CERS2
55304	SPTLC3
8879	SGPL1
1901	S1PR1
28227	PPP2R3B
5523	PPP2R3A
1903	S1PR3
9294	S1PR2
2531	KDSR
55627	SMPD4
10841	FTCD
1719	DHFR
441024	MTHFD2L
10840	ALDH1L1
160428	ALDH1L2
221	ALDH3B1
10905	MAN1A2
11282	MGAT4B
144245	ALG10B
25834	MGAT4C
2081	ERN1
4780	NFE2L2
4287	ATXN3
1410	CRYAB
165324	UBXN2A
23471	TRAM1
29927	SEC61A1
51009	DERL2
51128	SAR1B
55757	UGGT2
6238	RRBP1
64215	DNAJC1
7095	SEC62
7466	WFS1
80343	SEL1L2
10998	SLC27A5
6256	RXRA
64241	ABCG8
8647	ABCB11
8714	ABCC3
6554	SLC10A1
10864	SLC22A7
2052	EPHX1
361	AQP4
57835	SLC4A5
8671	SLC4A4
9376	SLC22A8
1582	CYP8B1
1593	CYP27A1
2710	GK
8309	ACOX2
6258	RXRG
335	APOA1
376497	SLC27A1
51129	ANGPTL4
5360	PLTP
123	PLIN2
1622	DBI
2171	FABP5
2172	FABP6
2173	FABP7
440503	PLIN5
80270	HSD3B7
22877	MLXIP
51085	MLXIPL
11000	SLC27A3
112817	HOGA1
1158	CKM
1160	CKMT2
5033	P4HA1
54498	SMOX
5625	PRODH
58510	PRODH2
6303	SAT1
8659	ALDH4A1
48	ACO1
81888	HYI
84532	ACSS1
847	CAT
113026	PLCD3
5333	PLCD1
84812	PLCD4
3685	ITGAV
2099	ESR1
4851	NOTCH1
4853	NOTCH2
652	BMP4
10025	MED16
116931	MED12L
117247	SLC16A10
1734	DIO2
23389	MED13L
53919	SLCO1C1
8850	KAT2B
9611	NCOR1
9968	MED12
9969	MED13
115004	CGAS
2309	FOXO3
3606	IL18
375189	PFN4
58498	MYL7
10801	SEPTIN9
124404	SEPTIN12
4735	SEPTIN2
4671	NAIP
7100	TLR5
10241	CALCOCO2
102724594	U2AF1
10892	MALT1
126961	H3C14
23048	FNBP1
3020	H3-3A
3021	H3-3B
333932	H3C15
440093	H3-5
54874	FNBP1L
55062	WIPI1
58484	NLRC4
653604	H3C13
5292	PIM1
177	AGER
2152	F3
27035	NOX1
3707	ITPKB
80271	ITPKC
10345	TRDN
444	ASPH
4916	NTRK3
4923	NTSR1
53373	TPCN1
56413	LTB4R2
5724	PTAFR
6870	TACR3
7125	TNNC2
93129	ORAI3
9630	GNA14
3613	IMPA2
3633	INPP5B
4534	MTM1
5286	PIK3C2A
55300	PI4K2B
8897	MTMR3
9651	PLCH2
9388	LIPG
116255	MOGAT1
1728	NQO1
3162	HMOX1
3561	IL2RG
3592	IL12A
5371	PML
3570	IL6R
2057	EPOR
22798	LAMB4
284217	LAMA1
3563	IL3RA
3655	ITGA6
3913	LAMB2
3915	LAMC1
332	BIRC5
7185	TRAF1
840	CASP7
10683	DLL3
112399	EGLN3
23493	HEY2
23604	DAPK2
26508	HEYL
2736	GLI2
27436	EML4
28514	DLL1
29119	CTNNA3
3568	IL5RA
3572	IL6ST
3601	IL15RA
367	AR
3728	JUP
374654	KIF7
388585	HES5
4041	LRP5
4318	MMP9
51561	IL23A
51684	SUFU
6608	SMO
6688	SPI1
675	BRCA2
6923	ELOB
861	RUNX1
862	RUNX1T1
8643	PTCH2
9618	TRAF4
122011	CSNK1A1L
196528	ARID2
55193	PBRM1
6382	SDC1
6383	SDC2
6385	SDC4
858	CAV2
387082	SUMO4
657	BMPR1A
658	BMPR1B
93	ACVR2B
604	BCL6
23633	KPNA6
3841	KPNA5
164091	PAQR7
688	KLF5
85315	PAQR8
9314	KLF4
26873	OPLAH
290	ANPEP
3417	IDH1
9588	PRDX6
1577	CYP3A5
29785	CYP2S1
22977	AKR7A3
2327	FMO2
2328	FMO3
2330	FMO5
445329	SULT1A4
64816	CYP3A43
6818	SULT1A3
130589	GALM
230	ALDOC
387712	ENO4
1638	DCT
2184	FAH
4282	MIF
5091	PC
97	ACYP1
216	ALDH1A1
53630	BCO1
8608	RDH16
8630	HSD17B6
9249	DHRS3
9227	LRAT
5959	RDH5
102800317	TPTEP2-CSNK1E
1454	CSNK1E
4035	LRP1
347688	TUBB8
347733	TUBB2B
3799	KIF5B
10888	GPR83
348	APOE
6868	ADAM17
127602	DNAH14
201625	DNAH12
27019	DNAI1
4294	MAP3K10
5173	PDYN
5413	SEPTIN5
55567	DNAH3
56171	DNAH7
6311	ATXN2
7802	DNALI1
80208	SPG11
8701	DNAH11
9001	HAP1
9246	UBE2L6
9627	SNCAIP
7139	TNNT2
727	C5
8992	ATP6V0E1
9542	NRG2
55916	NXT2
23225	NUP210
23279	NUP160
23636	NUP62
79023	NUP37
91181	NUP210L
145957	NRG4
400916	CHCHD10
6874	TAF4
5978	REST
3766	KCNJ10
5439	POLR2J
7052	TGM2
5166	PDK4
130013	ACMSD
15	AANAT
23498	HAAO
3938	LCT
142827	ACSM6
54988	ACSM5
56898	BDH2
5451	POU2F1
5452	POU2F2
839	CASP6
6403	SELP
19	ABCA1
414062	CCL3L3
6349	CCL3L3
3291	HSD11B2
466	ATF1
23683	PRKD3
25865	PRKD2
10577	NPC2
255738	PCSK9
27329	ANGPTL3
341	APOC1
55908	ANGPTL8
6646	SOAT1
1594	CYP27B1
54106	TLR9
1378	CR1
1051	CEBPB
4046	LSP1
22925	PLA2R1
9368	NHERF1
10568	SLC34A2
142680	SLC34A3
4324	MMP15
4666	NACA
5745	PTH1R
64386	MMP25
9247	GCM2
4055	LTBR
7076	TIMP1
79611	ACSS3
8801	SUCLG2
4157	MC1R
5092	PCBD1
6697	SPR
84105	PCBD2
55034	MOCOS
2677	GGCX
197258	FCSK
80896	NPL
91373	UAP1L1
1727	CYB5R3
5210	PFKFB4
1356	CP
9843	HEPH
6794	STK11
55301	OLAH
22856	CHSY1
64132	XYLT2
113189	CHST14
50515	CHST11
56548	CHST7
9469	CHST3
8277	TKTL1
9563	H6PD
54541	DDIT4
201163	FLCN
253260	RICTOR
55615	PRR5
6249	CLIP1
652968	CASTOR1
729438	CASTOR2
79726	WDR59
84219	WDR24
96459	FNIP1
181	AGRP
100533105	C8orf44-SGK3
23678	SGK3
1875	E2F5
5933	RBL1
10758	TRAF3IP2
2305	FOXM1
28996	HIPK2
677	ZFP36L1
678	ZFP36L2
2354	FOSB
1979	EIF4EBP2
23556	PIGN
5277	PIGA
5281	PIGF
55650	PIGV
84992	PIGY
93183	PIGM
9488	PIGB
51380	CSAD
10533	ATG7
23657	SLC7A11
30061	SLC40A1
55240	STEAP3
2875	GPT
84706	GPT2
95	ACY1
80150	ASRGL1
8528	DDO
80017	DGLUCY
759	CA1
761	CA3
767	CA8
771	CA12
6538	SLC6A11
6539	SLC6A12
6540	SLC6A13
1361	CPB2
1506	CTRL
51032	CELA2B
727897	MUC5B
3783	KCNN4
1471	CST3
362	AQP5
4069	LYZ
6518	SLC2A5
50506	DUOX2
53905	DUOX1
7038	TG
7270	TTF1
7276	TTR
59272	ACE2
5547	PRCP
6935	ZEB1
2078	ERG
6692	SPINT1
8566	PDXK
1101	CHAD
1291	COL6A1
131873	COL6A6
23239	PHLPP1
3371	TNC
3679	ITGA7
3691	ITGB4
3693	ITGB5
3695	ITGB7
3696	ITGB8
4170	MCL1
4515	MTCP1
5585	PKN1
5586	PKN2
672	BRCA1
7059	THBS3
7060	THBS4
7448	VTN
9180	OSMR
113235	SLC46A1
1181	CLCN2
4489	MT1A
4493	MT1E
4494	MT1F
4495	MT1G
4499	MT1M
4501	MT1X
4502	MT2A
540	ATP7B
79901	CYBRD1
9351	NHERF2
3340	NDST1
9953	HS3ST3B1
9955	HS3ST3A1
3373	HYAL1
6448	SGSH
1512	CTSH
130340	AP1S3
8906	AP1G2
1200	TPP1
1201	CLN3
1497	CTNS
1777	DNASE2
27074	LAMP3
2760	GM2A
6556	SLC11A1
9516	LITAF
9741	LAPTM4A
60495	HPSE2
975	CD81
102725035	LILRB3
11027	LILRA2
8519	IFITM1
971	CD72
3992	FADS1
121504	H4C16
3017	H2BC5
51564	HDAC7
554313	H4C15
8294	H4C9
8339	H2BC8
8343	H2BC7
8344	H2BC6
8346	H2BC10
8347	H2BC4
8349	H2BC21
8359	H4C1
8360	H4C4
8361	H4C6
8362	H4C12
8363	H4C11
8364	H4C3
8365	H4C8
8366	H4C2
8367	H4C5
8368	H4C13
8370	H4C14
3177	SLC29A2
55315	SLC29A3
1815	DRD4
50632	CALY
4547	MTTP
51084	CRYL1
56288	PARD3
55740	ENAH
2533	FYB1
84552	PARD6G
84612	PARD6B
3397	ID1
23094	SIPA1L3
6494	SIPA1
7078	TIMP3
7430	EZR
4478	MSN
7023	TFAP4
26084	ARHGEF26
4646	MYO6
6188	RPS3
338382	RAB7B
79792	GSDMD
399	RHOH
112574	SNX18
23207	PLEKHM2
257364	SNX33
26263	FBXO22
57381	RHOJ
6993	DYNLT1
79026	AHNAK
79443	FYCO1
79659	DYNC2H1
83657	DYNLRB2
11197	WIF1
2239	GPC4
23002	DAAM1
29964	PRICKLE4
343637	RSPO4
4007	PRICKLE3
4919	ROR1
54894	RNF43
55366	LGR4
57216	VANGL2
59352	LGR6
6259	RYK
6907	TBL1X
7090	TLE3
81839	VANGL1
84133	ZNRF3
85409	NKD2
79671	NLRX1
10628	TXNIP
10910	SUGT1
118429	ANTXR2
22900	CARD8
260434	PYDC1
2635	GBP3
3428	IFI16
388646	GBP7
55914	ERBIN
7205	TRIP6
84168	ANTXR1
9051	PSTPIP1
57580	PREX1
10850	CCL27
1794	DOCK2
2268	FGR
58191	CXCL16
6363	CCL19
6374	CXCL5
643	CXCR5
9547	CXCL14
2359	FPR3
566	AZU1
7082	TJP1
2697	GJA1
3782	KCNN3
115111	SLC26A7
3772	KCNJ15
3773	KCNJ16
389015	SLC9A4
6095	RORA
115209	OMA1
2852	GPER1
2289	FKBP5
3858	KRT10
3039	HBA1
3040	HBA2
3043	HBB
3250	HPR
5269	SERPINB6
100528032	KLRK1
135250	RAET1E
22914	KLRK1
353091	RAET1G
3824	KLRD1
4277	MICB
6452	SH3BP2
7456	WIPF1
4756	NEO1
84628	NTNG2
91653	BOC
655	BMP7
10501	SEMA6B
10509	SEMA4B
1947	EFNB1
2047	EPHB1
219699	UNC5B
23654	PLXNB2
29984	RHOD
3983	ABLIM1
5364	PLXNB1
56963	RGMA
57522	SRGAP1
6405	SEMA3F
64218	SEMA4A
64221	ROBO3
9423	NTN1
9860	LRIG2
494551	WEE2
7465	WEE1
200316	APOBEC3F
60489	APOBEC3G
85363	TRIM5
11224	RPL35
200916	RPL22L1
2197	FAU
25873	RPL36
51065	RPS27L
5648	MASP1
6134	RPL10
6135	RPL11
6137	RPL13
6139	RPL17
6143	RPL19
6144	RPL21
6147	RPL23A
6152	RPL24
6155	RPL27
6156	RPL30
6157	RPL27A
6158	RPL28
6159	RPL29
6160	RPL31
6161	RPL32
6164	RPL34
6165	RPL35A
6166	RPL36AL
6167	RPL37
6168	RPL37A
6169	RPL38
6170	RPL39
6173	RPL36A
6175	RPLP0
6176	RPLP1
6191	RPS4X
6202	RPS8
6203	RPS9
6205	RPS11
6206	RPS12
6207	RPS13
6208	RPS14
6217	RPS16
6222	RPS18
6223	RPS19
6224	RPS20
6227	RPS21
6229	RPS24
6230	RPS25
6234	RPS28
720	C4A
721	C4B
9045	RPL14
9349	RPL23
137075	CLDN23
24146	CLDN15
4267	CD99
51208	CLDN18
53842	CLDN22
9071	CLDN10
9075	CLDN2
394	ARHGAP5
7294	TXK
8740	TNFSF14
55367	PIDD1
597	BCL2A1
7706	TRIM25
10673	TNFSF13B
10913	EDAR
1896	EDA
29775	CARD10
79092	CARD14
10538	BATF
116071	BATF2
7161	TP73
10782	ZNF274
4145	MATK
84441	MAML2
9794	MAML1
5803	PTPRZ1
6097	RORC
50615	IL21R
9459	ARHGEF6
2348	FOLR1
64750	SMURF2
9765	ZFYVE16
51100	SH3GLB1
11031	RAB31
116985	ARAP1
23111	SPART
23325	WASHC4
23527	ACAP2
23550	PSD4
30844	EHD4
30846	EHD2
5662	PSD
642517	AGAP9
84249	PSD2
9727	RAB11FIP3
9744	ACAP1
4982	TNFRSF11B
8741	TNFSF13
128239	IQGAP3
3681	ITGAD
81624	DIAPH3
55742	PARVA
83734	ATG10
55578	SUPT20H
58476	TP53INP2
3955	LFNG
57801	HES4
7337	UBE3A
84667	HES7
10723	SLC12A7
1188	CLCNKB
6521	SLC4A1
2054	STX2
9341	VAMP3
2204	FCAR
78989	COLEC11
81035	COLEC12
701	BUB1B
9700	ESPL1
23373	CRTC1
4487	MSX1
64784	CRTC3
6929	TCF3
7514	XPO1
100129543	ZNF730
100131539	None
100289635	ZNF605
101060200	ZNF891
10224	ZNF443
10308	ZNF267
10793	ZNF273
10794	ZNF460
10795	ZNF268
113835	ZNF257
125893	ZNF816
126017	ZNF813
126231	ZNF573
146540	ZNF785
147657	ZNF480
147658	ZNF534
147929	ZNF565
148198	ZNF98
162966	ZNF600
162967	ZNF320
162972	ZNF550
163049	ZNF791
163051	ZNF709
163071	ZNF114
163223	ZNF676
163227	ZNF100
170959	ZNF431
27153	ZNF777
284390	ZNF763
284406	ZFP82
285267	ZNF619
285268	ZNF621
29990	PILRB
29992	PILRA
339327	ZNF546
340252	ZNF680
342892	ZNF850
342908	ZNF404
342926	ZNF677
346171	ZFP57
374899	ZNF829
374900	ZNF568
388536	ZNF790
388558	ZNF808
388561	ZNF761
389114	ZNF662
400720	ZNF772
440515	ZNF506
51276	ZNF571
51427	ZNF107
51710	ZNF44
54753	ZNF853
54811	ZNF562
55552	ZNF823
55762	ZNF701
55769	ZNF83
57335	ZNF286A
57547	ZNF624
57573	ZNF471
57615	ZNF492
57677	ZFP14
57711	ZNF529
5819	NECTIN2
59348	ZNF350
65251	ZNF649
6672	SP100
728927	ZNF736
729747	ZNF878
730051	ZNF814
730087	ZNF726
7565	ZNF17
7568	ZNF20
7587	ZNF37A
7643	ZNF90
7644	ZNF91
7652	ZNF99
7699	ZNF140
7700	ZNF141
7755	ZNF205
7757	ZNF208
7761	ZNF214
7768	ZNF225
7773	ZNF230
79230	ZNF557
79724	ZNF768
79788	ZNF665
79818	ZNF552
79973	ZNF442
80032	ZNF556
80110	ZNF614
80264	ZNF430
81856	ZNF611
83744	ZNF484
84436	ZNF528
84671	ZNF347
84765	ZNF577
84924	ZNF566
90321	ZNF766
90338	ZNF160
91975	ZNF300
9534	ZNF254
9668	ZNF432
10060	ABCC9
10347	ABCA7
10349	ABCA10
154664	ABCA13
215	ABCD1
23460	ABCA6
368	ABCC6
5826	ABCD4
2993	GYPA
2994	GYPB
2995	GYPC
3820	KLRB1
6737	TRIM21
6738	RO60
5340	PLG
8106	PABPN1
602	BCL3
4542	MYO1F
4641	MYO1C
64005	MYO1G
7009	TMBIM6
11277	TREX1
26986	PABPC1
5042	PABPC3
10460	TACC3
55110	MAGOHB
55520	ELAC1
57187	THOC2
65109	UPF3B
65110	UPF3A
8637	EIF4EBP3
8663	EIF3C
9669	EIF5B
96764	TGS1
9984	THOC1
143	PARP4
4001	LMNB1
5783	PTPN13
835	CASP2
84823	LMNB2
1015	CDH17
1363	CPE
710	SERPING1
1605	DAG1
22987	SV2C
341640	FREM2
1756	DMD
6444	SGCD
7273	TTN
1824	DSC2
89	ACTN3
132884	EVC2
1455	CSNK1G2
2121	EVC
23432	GPR161
2619	GAS1
55733	HHAT
57758	SCUBE2
84976	DISP1
10911	UTS2
11255	HRH3
1134	CHRNA1
1145	CHRNE
1146	CHRNG
1241	LTB4R
23620	NTSR2
255061	TAC4
256933	NPB
257313	UTS2B
2741	GLRA1
2859	GPR35
4887	NPY2R
53829	P2RY13
57053	CHRNA10
5729	PTGDR
64106	NPFFR1
7349	UCN
8001	GLRA3
8484	GALR3
8620	NPFF
9340	GLP2R
9934	P2RY14
1191	CLU
2153	F5
2160	F11
3053	SERPIND1
3426	CFI
3818	KLKB1
5345	SERPINF2
7035	TFPI
154796	AMOT
27134	TJP3
4771	NF2
55114	ARHGAP17
57530	CGN
58538	MPP4
5872	RAB13
79778	MICALL2
84952	CGNL1
8531	YBX3
91862	MARVELD3
27127	SMC1B
9126	SMC3
151648	SGO1
286151	FBXO43
144124	OR10A5
162998	OR7D2
284521	OR2L13
392309	OR13J1
7932	OR2H2
360	AQP3
79365	BHLHE41
9572	NR1D1
11136	SLC7A9
1294	COL7A1
1296	COL8A2
1301	COL11A1
1308	COL17A1
340267	COL28A1
3769	KCNJ13
4225	MEP1B
50509	COL5A3
5222	PGA5
57642	COL20A1
643834	PGA3
643847	PGA4
85301	COL27A1
91522	COL23A1
6573	SLC19A1
25974	MMACHC
8029	CUBN
1615	DARS1
23590	PDSS1
9986	RCE1

## Sheet: S10
id	N	wb	bd	wbd	exp	er	p	p_adj	description	genes
7q11.23	17332	240	60	10	0.830833	12.0361	8.83474e-09	1.4489e-06	7q11.23	BAZ1B;FZD9;GTF2I;GTF2IRD1;GTF2IRD2;LIMK1;MLXIPL;NCF1;RCC1L;STX1A
7q21.11	17332	240	11	4	0.152319	26.2606	1.09633e-05	0.000898988	7q21.11	CD36;SEMA3A;SEMA3D;SEMA3E
14q24.1	17332	240	17	3	0.235403	12.7441	0.00154455	0.0543133	14q24.1	RAD51B;RDH11;RDH12
2p25.3	17332	240	17	3	0.235403	12.7441	0.00154455	0.0543133	2p25.3	SH3YL1;SNTG2;TPO
11q12.1	17332	240	91	6	1.2601	4.76154	0.00165589	0.0543133	11q12.1	CNTF;CTNND1;FAM111A;STX3;ZDHHC5;ZFP91
11q14.3	17332	240	8	2	0.110778	18.0542	0.00506052	0.0922138	11q14.3	NOX4;TYR
8q11.21	17332	240	8	2	0.110778	18.0542	0.00506052	0.0922138	8q11.21	PRKDC;SNAI2
3p21.1	17332	240	25	3	0.34618	8.666	0.00481521	0.0922138	3p21.1	CACNA1D;ITIH3;STAB1
17q21.2	17332	240	113	6	1.56474	3.83451	0.00488494	0.0922138	17q21.2	HCRT;KRT10;KRT25;KRT26;KRT27;KRT28
3p25.3	17332	240	36	3	0.4985	6.01806	0.0133728	0.219315	3p25.3	ATP2B2;OXTR;SLC6A1
Xq13.1	17332	240	39	3	0.540042	5.55513	0.0166074	0.247601	Xq13.1	EFNB1;GJB1;MED12

[truncated: 1 more sheets: S11]
